# Supplementary material for: Zfp423 Regulates Sonic Hedgehog Signaling via Primary Cilium Function
Source: PLoS Genet. 2016 Oct 11;12(10):e1006357. doi: 10.1371/journal.pgen.1006357 (PMC5065120; doi:10.1371/journal.pgen.1006357)
Supplement: S1 Table — RT-qPCR measures and technical replicate standard deviations for Shh RNA relative to either Gapdh or Ppia internal control standards are shown for each sample. (TXT) [file pgen.1006357.s001.txt]

id	nur12	litter	Shh_ppia	SD_Shh_ppia	Shh_gapd	SD_Shh_gapd
1	wt	1	1.30621	0.03320	0.933258069	0.023718221
2	n12	1	1.21902	0.13997	0.931553796	0.10696462
3	n12	2	1.41965	0.13758	1.316573095	0.127592709
4	wt	2	1.31644	0.01540	1.253100152	0.014661648
5	wt	2	1.00550	0.17679	0.966353357	0.169908094
6	wt	2	1.21841	0.05752	0.824410213	0.038918867
7	wt	3	1.00000	0.10799	1	0.107992729
8	wt	3	1.59432	0.04210	1.43465091	0.037887487
9	n12	3	1.43877	0.10552	1.290854975	0.094675335
10	wt	4	1.12594	0.01989	1.180645793	0.020858844
11	n12	4	0.88145	0.08809	0.638423701	0.063803074
12	n12	4	0.85584	0.09422	0.785935251	0.086526663
						
