# Supplementary material for: Zfp423 Regulates Sonic Hedgehog Signaling via Primary Cilium Function
Source: PLoS Genet. 2016 Oct 11;12(10):e1006357. doi: 10.1371/journal.pgen.1006357 (PMC5065120; doi:10.1371/journal.pgen.1006357)
Supplement: S2 Table — For each shRNA, three independent DNA preparations were used in multiple transfections as replicate samples. Numbers of EGFP and BrdU double-positive, EGFP positive BrdU negative, EGFP negative BrdU positive, and double negative cells scored in each transfection is given. (TXT) [file pgen.1006357.s002.txt]

shRNA	DNAprep	transfxn	gfp_Brdu	gfp_non	un_Brdu	un_non	total
z708	1	1	2	18	7	108	135
z708	1	2	27	287	201	1715	2230
z708	1	3	21	232	169	1482	1904
z708	1	4	52	623	359	3570	4604
z708	2	1	2	90	48	474	614
z708	2	2	5	51	31	349	436
z708	2	3	7	53	38	370	468
z708	3	1	12	169	147	1088	1416
z708	3	2	9	145	240	1225	1619
z708	3	3	9	131	178	876	1194
scr	1	1	17	37	6	102	162
scr	1	2	91	268	144	1350	1853
scr	1	3	62	249	119	965	1395
scr	1	4	118	350	217	2344	3029
scr	2	1	29	81	38	520	668
scr	2	2	16	81	35	356	488
scr	3	1	42	104	151	634	931
scr	3	2	27	81	49	553	710
scr	3	3	39	117	139	753	1048
z709	1	1	14	319	348	4521	5202
z709	1	2	16	186	251	2394	2847
z709	1	3	16	229	276	3131	3652
z709	2	1	19	346	422	4050	4837
z709	2	2	15	187	214	2697	3113
z709	2	3	6	191	168	2323	2688
z709	3	1	8	154	139	1937	2238
z709	3	2	5	131	152	2034	2322
z709	3	3	16	232	218	3052	3518
lko	1	1	70	341	295	1307	2013
lko	1	2	102	413	348	1862	2725
lko	1	3	81	331	235	1501	2148
lko	2	1	50	96	98	1253	1497
lko	2	2	88	329	225	1369	2011
lko	2	3	88	290	174	982	1534
lko	3	1	67	290	175	1066	1598
lko	3	2	64	305	171	1048	1588
lko	3	3	89	258	108	994	1449
luc	1	1	153	613	545	1740	3051
luc	1	2	149	378	345	1126	1998
luc	1	3	124	455	299	1839	2717
luc	2	1	39	160	57	1160	1416
luc	2	2	43	154	94	1947	2238
luc	2	3	94	335	318	1316	2063
luc	2	4	151	429	229	1164	1973
luc	3	1	84	360	197	1387	2028
luc	3	2	99	350	226	1341	2016
luc	3	3	85	324	102	842	1353
