# Supplementary material for: Zfp423 Regulates Sonic Hedgehog Signaling via Primary Cilium Function
Source: PLoS Genet. 2016 Oct 11;12(10):e1006357. doi: 10.1371/journal.pgen.1006357 (PMC5065120; doi:10.1371/journal.pgen.1006357)
Supplement: S3 Table — For each indicated Shh (μg/ml), shRNA, DNA preparation, and transfection experiment, EGFP positive (transfected) cells were counted as BrdU positive (Brdu) or BrdU unlabeled (Un). (TXT) [file pgen.1006357.s003.txt]

Shh	shRNA	prep	transfection	Brdu	Un
0	z708	1	1	12	169
0	z708	2	2	8	153
0	z708	3	1	10	182
0	z708	3	2	3	99
0.3	z708	1	1	6	131
0.3	z708	2	1	7	185
0.3	z708	2	2	11	185
0.3	z708	3	1	6	344
1	z708	1	1	6	130
1	z708	2	1	36	343
1	z708	2	2	18	251
1	z708	3	1	12	238
3	z708	1	1	12	191
3	z708	1	2	18	184
3	z708	2	1	21	174
3	z708	3	1	25	275
10	z708	1	1	9	317
10	z708	1	2	4	129
10	z708	2	1	12	221
10	z708	3	1	2	186
0	scr	1	1	10	164
0	scr	2	2	13	182
0	scr	3	1	17	361
0	scr	3	2	7	125
0.3	scr	1	1	23	320
0.3	scr	2	1	16	119
0.3	scr	2	2	24	148
0.3	scr	3	1	11	158
1	scr	1	1	64	387
1	scr	2	1	25	124
1	scr	2	2	63	269
1	scr	3	1	21	91
3	scr	1	1	63	183
3	scr	1	2	22	119
3	scr	2	1	47	167
3	scr	3	1	50	239
10	scr	1	1	45	143
10	scr	1	2	48	137
10	scr	2	1	51	176
10	scr	3	1	68	175
