# Supplementary material for: Zfp423 Regulates Sonic Hedgehog Signaling via Primary Cilium Function
Source: PLoS Genet. 2016 Oct 11;12(10):e1006357. doi: 10.1371/journal.pgen.1006357 (PMC5065120; doi:10.1371/journal.pgen.1006357)
Supplement: S4 Table — Columns indicate the littermate pair, animal, nur12 (n) or wild-type (w) genotype and cilium voxel measurement from acetylated α-tubulin immunofluorescence. (TXT) [file pgen.1006357.s004.txt]

pair	animal	genotype	voxels
1	2	n	0.529436
1	2	n	0.544782
1	2	n	0.560128
1	2	n	0.567801
1	2	n	0.606166
1	2	n	0.606166
1	2	n	0.629185
1	2	n	0.659877
1	2	n	0.66755
1	2	n	0.66755
1	2	n	0.682896
1	2	n	0.682896
1	2	n	0.690569
1	2	n	0.690569
1	2	n	0.698242
1	2	n	0.728934
1	2	n	0.751953
1	2	n	0.782645
1	2	n	0.790318
1	2	n	0.851702
1	2	n	0.89774
1	2	n	0.89774
1	2	n	0.928432
1	2	n	0.936105
1	2	n	0.982143
1	2	n	1.035854
1	2	n	1.058873
1	2	n	1.135603
1	2	n	1.135603
1	2	n	1.166295
1	2	n	1.250698
1	2	n	1.312082
1	2	n	1.335101
1	2	n	1.365793
1	2	n	1.457868
1	2	n	1.611328
1	2	n	1.688058
1	2	n	1.711077
1	2	n	2.1024
1	2	n	2.133092
1	2	n	2.240514
2	4	n	0.506417
2	4	n	0.544782
2	4	n	0.575474
2	4	n	0.598493
2	4	n	0.713588
2	4	n	0.828683
2	4	n	0.905413
2	4	n	0.920759
2	4	n	1.012835
2	4	n	1.043527
2	4	n	1.058873
2	4	n	1.066546
2	4	n	1.465541
2	4	n	1.480887
2	4	n	1.657366
2	4	n	1.979632
2	4	n	2.117746
2	4	n	2.347935
2	4	n	2.762277
2	4	n	3.099889
3	6	n	0.506417
3	6	n	1.0512
3	6	n	1.189314
3	6	n	1.365793
3	6	n	1.450195
3	6	n	1.595982
3	6	n	1.595982
3	6	n	1.603655
3	6	n	1.956613
3	6	n	1.987305
3	6	n	2.017997
3	6	n	2.286552
3	6	n	2.286552
3	6	n	2.363281
3	6	n	2.524414
3	6	n	2.869699
3	6	n	3.107562
3	6	n	3.261021
3	6	n	4.626814
3	6	n	5.608957
4	8	n	0.51409
4	8	n	0.529436
4	8	n	0.537109
4	8	n	0.59082
4	8	n	0.59082
4	8	n	0.621512
4	8	n	0.652204
4	8	n	0.66755
4	8	n	0.675223
4	8	n	0.682896
4	8	n	0.682896
4	8	n	0.682896
4	8	n	0.690569
4	8	n	0.705915
4	8	n	0.705915
4	8	n	0.74428
4	8	n	0.74428
4	8	n	0.751953
4	8	n	0.790318
4	8	n	0.790318
4	8	n	0.836356
4	8	n	0.851702
4	8	n	0.859375
4	8	n	0.874721
4	8	n	0.874721
4	8	n	0.890067
4	8	n	0.905413
4	8	n	0.905413
4	8	n	0.943778
4	8	n	0.97447
4	8	n	0.989816
4	8	n	1.020508
4	8	n	1.089565
4	8	n	1.097238
4	8	n	1.104911
4	8	n	1.104911
4	8	n	1.12793
4	8	n	1.158622
4	8	n	1.166295
4	8	n	1.243025
4	8	n	1.258371
4	8	n	1.258371
4	8	n	1.450195
4	8	n	1.457868
4	8	n	1.465541
4	8	n	1.496233
4	8	n	1.542271
4	8	n	1.572963
4	8	n	1.657366
4	8	n	1.711077
4	8	n	1.734096
4	8	n	1.803153
4	8	n	1.94894
4	8	n	2.209822
4	8	n	3.805804
5	10	n	0.505428
5	10	n	0.528402
5	10	n	0.559034
5	10	n	0.597324
5	10	n	0.635614
5	10	n	0.750484
5	10	n	0.758142
5	10	n	0.934276
5	10	n	0.949592
5	10	n	1.171674
5	10	n	2.343347
5	10	n	2.358663
5	10	n	2.733905
5	10	n	5.498443
5	10	n	6.371454
6	12	n	0.629185
6	12	n	1.833845
6	12	n	2.593471
6	12	n	2.608817
6	12	n	3.736747
6	12	n	5.071848
7	14	n	0.508259
7	14	n	0.508259
7	14	n	0.552455
7	14	n	0.65558
7	14	n	0.685045
7	14	n	0.699777
7	14	n	0.699777
7	14	n	0.707143
7	14	n	0.707143
7	14	n	0.714509
7	14	n	0.721875
7	14	n	0.736607
7	14	n	0.758705
7	14	n	0.766071
7	14	n	0.832366
7	14	n	0.891295
7	14	n	1.023884
7	14	n	1.163839
7	14	n	1.20067
7	14	n	1.208036
7	14	n	1.208036
7	14	n	1.222768
7	14	n	1.230134
7	14	n	1.2375
7	14	n	1.259598
7	14	n	1.370089
7	14	n	1.429018
7	14	n	1.473214
7	14	n	1.517411
7	14	n	1.524777
7	14	n	1.664732
7	14	n	1.775223
7	14	n	1.922545
7	14	n	1.944643
7	14	n	2.150893
7	14	n	3.064286
8	16	n	0.500893
8	16	n	0.508259
8	16	n	0.508259
8	16	n	0.567188
8	16	n	0.611384
8	16	n	0.648214
8	16	n	0.648214
8	16	n	0.662946
8	16	n	0.692411
8	16	n	0.729241
8	16	n	0.758705
8	16	n	0.766071
8	16	n	0.766071
8	16	n	0.876563
8	16	n	0.972322
8	16	n	0.972322
8	16	n	1.001786
8	16	n	1.060714
8	16	n	1.112277
8	16	n	1.119643
8	16	n	1.171205
8	16	n	1.178572
8	16	n	1.215402
8	16	n	1.252232
8	16	n	1.362723
8	16	n	1.377455
8	16	n	1.48058
8	16	n	1.517411
8	16	n	1.61317
8	16	n	1.664732
8	16	n	1.679464
8	16	n	1.708929
8	16	n	2.099331
8	16	n	2.150893
8	16	n	2.408706
8	16	n	2.519197
8	16	n	2.600223
8	16	n	2.60759
8	16	n	2.64442
8	16	n	2.732813
8	16	n	3.108482
8	16	n	3.137947
8	16	n	3.314732
8	16	n	3.999777
1	1	w	0.506417
1	1	w	0.51409
1	1	w	0.537109
1	1	w	0.544782
1	1	w	0.552455
1	1	w	0.552455
1	1	w	0.606166
1	1	w	0.621512
1	1	w	0.636858
1	1	w	0.636858
1	1	w	0.690569
1	1	w	0.698242
1	1	w	0.736607
1	1	w	0.751953
1	1	w	0.767299
1	1	w	0.828683
1	1	w	0.913086
1	1	w	0.943778
1	1	w	0.966797
1	1	w	0.989816
1	1	w	0.997489
1	1	w	1.005162
1	1	w	1.005162
1	1	w	1.043527
1	1	w	1.058873
1	1	w	1.120257
1	1	w	1.289063
1	1	w	1.350447
1	1	w	1.350447
1	1	w	1.365793
1	1	w	1.48856
1	1	w	1.757115
1	1	w	2.171457
2	3	w	0.521763
2	3	w	0.552455
2	3	w	0.560128
2	3	w	0.575474
2	3	w	0.652204
2	3	w	0.659877
2	3	w	0.713588
2	3	w	0.790318
2	3	w	0.813337
2	3	w	0.859375
2	3	w	0.905413
2	3	w	0.928432
2	3	w	0.943778
2	3	w	1.043527
2	3	w	1.043527
2	3	w	1.0512
2	3	w	1.066546
2	3	w	1.135603
2	3	w	1.243025
2	3	w	1.289063
2	3	w	1.350447
2	3	w	1.603655
3	5	w	0.506417
3	5	w	0.529436
3	5	w	0.613839
3	5	w	0.629185
3	5	w	0.629185
3	5	w	0.636858
3	5	w	0.652204
3	5	w	0.66755
3	5	w	0.675223
3	5	w	0.690569
3	5	w	0.82101
3	5	w	0.836356
3	5	w	0.844029
3	5	w	0.867048
3	5	w	0.874721
3	5	w	0.89774
3	5	w	0.920759
3	5	w	0.920759
3	5	w	0.951451
3	5	w	0.959124
3	5	w	0.97447
3	5	w	0.989816
3	5	w	0.989816
3	5	w	1.020508
3	5	w	1.066546
3	5	w	1.074219
3	5	w	1.097238
3	5	w	1.150949
3	5	w	1.235352
3	5	w	1.304409
3	5	w	1.304409
3	5	w	1.335101
3	5	w	1.335101
3	5	w	1.365793
3	5	w	1.41183
3	5	w	1.427176
3	5	w	1.480887
3	5	w	1.526925
3	5	w	1.557617
3	5	w	1.833845
3	5	w	2.064035
3	5	w	2.064035
3	5	w	6.253488
4	7	w	0.506417
4	7	w	0.51409
4	7	w	0.51409
4	7	w	0.521763
4	7	w	0.529436
4	7	w	0.544782
4	7	w	0.567801
4	7	w	0.59082
4	7	w	0.613839
4	7	w	0.636858
4	7	w	0.636858
4	7	w	0.652204
4	7	w	0.66755
4	7	w	0.675223
4	7	w	0.690569
4	7	w	0.690569
4	7	w	0.690569
4	7	w	0.705915
4	7	w	0.713588
4	7	w	0.713588
4	7	w	0.721261
4	7	w	0.759626
4	7	w	0.767299
4	7	w	0.774972
4	7	w	0.797991
4	7	w	0.813337
4	7	w	0.82101
4	7	w	0.82101
4	7	w	0.828683
4	7	w	0.828683
4	7	w	0.844029
4	7	w	0.851702
4	7	w	0.859375
4	7	w	0.867048
4	7	w	0.867048
4	7	w	0.874721
4	7	w	0.882394
4	7	w	0.882394
4	7	w	0.882394
4	7	w	0.89774
4	7	w	0.89774
4	7	w	0.89774
4	7	w	0.89774
4	7	w	0.905413
4	7	w	0.913086
4	7	w	0.913086
4	7	w	0.928432
4	7	w	0.959124
4	7	w	0.959124
4	7	w	0.982143
4	7	w	1.0512
4	7	w	1.074219
4	7	w	1.074219
4	7	w	1.081892
4	7	w	1.081892
4	7	w	1.081892
4	7	w	1.089565
4	7	w	1.089565
4	7	w	1.097238
4	7	w	1.189314
4	7	w	1.196987
4	7	w	1.243025
4	7	w	1.266044
4	7	w	1.304409
4	7	w	1.319755
4	7	w	1.327428
4	7	w	1.619001
4	7	w	1.741769
5	9	w	0.505428
5	9	w	0.520744
5	9	w	0.543718
5	9	w	0.604982
5	9	w	0.604982
5	9	w	0.61264
5	9	w	0.627956
5	9	w	0.658588
5	9	w	0.681562
5	9	w	0.857696
5	9	w	0.980224
6	11	w	0.529436
6	11	w	0.575474
6	11	w	0.621512
6	11	w	0.644531
6	11	w	0.682896
6	11	w	0.698242
6	11	w	0.721261
6	11	w	0.736607
6	11	w	0.751953
6	11	w	0.774972
6	11	w	0.797991
6	11	w	0.82101
6	11	w	0.859375
6	11	w	0.882394
6	11	w	0.951451
6	11	w	1.0512
6	11	w	1.173968
6	11	w	1.787807
6	11	w	2.094727
7	13	w	0.500893
7	13	w	0.522991
7	13	w	0.537723
7	13	w	0.559821
7	13	w	0.559821
7	13	w	0.589286
7	13	w	0.604018
7	13	w	0.604018
7	13	w	0.626116
7	13	w	0.640848
7	13	w	0.662946
7	13	w	0.677679
7	13	w	0.677679
7	13	w	0.699777
7	13	w	0.699777
7	13	w	0.78817
7	13	w	0.832366
7	13	w	0.883929
7	13	w	0.906027
7	13	w	0.972322
7	13	w	1.208036
7	13	w	1.44375
7	13	w	1.591072
7	13	w	1.789956
8	15	w	0.530357
8	15	w	0.677679
8	15	w	0.685045
8	15	w	0.707143
8	15	w	0.758705
8	15	w	0.758705
8	15	w	0.839732
8	15	w	0.839732
8	15	w	0.891295
8	15	w	0.906027
8	15	w	0.928125
8	15	w	0.928125
8	15	w	0.979688
8	15	w	1.038616
8	15	w	1.045982
8	15	w	1.090179
8	15	w	1.171205
8	15	w	1.171205
8	15	w	1.230134
8	15	w	1.266964
8	15	w	1.27433
8	15	w	1.281697
8	15	w	1.340625
8	15	w	1.340625
8	15	w	1.421652
8	15	w	1.429018
8	15	w	1.451116
8	15	w	1.495313
8	15	w	1.532143
8	15	w	1.620536
8	15	w	1.68683
8	15	w	1.775223
8	15	w	1.885714
8	15	w	2.033036
8	15	w	2.121429
8	15	w	2.158259
8	15	w	2.209822
8	15	w	2.526563
8	15	w	2.902232
8	15	w	3.101116
8	15	w	3.204241
8	15	w	3.462054
