# Supplementary material for: Zfp423 Regulates Sonic Hedgehog Signaling via Primary Cilium Function
Source: PLoS Genet. 2016 Oct 11;12(10):e1006357. doi: 10.1371/journal.pgen.1006357 (PMC5065120; doi:10.1371/journal.pgen.1006357)
Supplement: S5 Table — Columns indicate the littermate pair, animal, nur12 (n) or wild-type (w) genotype and basal body voxel measurement from γ-tubulin immunofluorescence. (TXT) [file pgen.1006357.s005.txt]

pair	animal	genotype	basalbody
1	2	n	0.529436
1	2	n	0.552455
1	2	n	0.567801
1	2	n	0.567801
1	2	n	0.575474
1	2	n	0.613839
1	2	n	0.629185
1	2	n	0.629185
1	2	n	0.636858
1	2	n	0.636858
1	2	n	0.644531
1	2	n	0.652204
1	2	n	0.652204
1	2	n	0.652204
1	2	n	0.659877
1	2	n	0.66755
1	2	n	0.66755
1	2	n	0.675223
1	2	n	0.682896
1	2	n	0.690569
1	2	n	0.698242
1	2	n	0.705915
1	2	n	0.713588
1	2	n	0.713588
1	2	n	0.721261
1	2	n	0.721261
1	2	n	0.736607
1	2	n	0.759626
1	2	n	0.759626
1	2	n	0.759626
1	2	n	0.767299
1	2	n	0.782645
1	2	n	0.797991
1	2	n	0.797991
1	2	n	0.797991
1	2	n	0.82101
1	2	n	0.82101
1	2	n	0.828683
1	2	n	0.836356
1	2	n	0.836356
1	2	n	0.844029
1	2	n	0.851702
1	2	n	0.867048
1	2	n	0.874721
1	2	n	0.882394
1	2	n	0.959124
1	2	n	0.97447
1	2	n	0.97447
1	2	n	0.982143
1	2	n	1.020508
1	2	n	1.028181
1	2	n	1.035854
1	2	n	1.035854
1	2	n	1.074219
1	2	n	1.081892
1	2	n	1.089565
1	2	n	1.097238
1	2	n	1.120257
1	2	n	1.173968
1	2	n	1.173968
1	2	n	1.196987
1	2	n	1.20466
1	2	n	1.227679
1	2	n	1.35812
1	2	n	1.404157
1	2	n	1.580636
1	2	n	1.611328
1	2	n	1.826172
2	4	n	0.529436
2	4	n	0.529436
2	4	n	0.575474
2	4	n	0.621512
2	4	n	0.66755
2	4	n	0.751953
2	4	n	0.782645
2	4	n	0.797991
2	4	n	0.836356
2	4	n	0.844029
2	4	n	0.874721
2	4	n	0.905413
2	4	n	0.943778
2	4	n	0.951451
2	4	n	0.97447
2	4	n	0.997489
2	4	n	1.035854
2	4	n	1.097238
2	4	n	1.104911
2	4	n	1.104911
2	4	n	1.12793
2	4	n	1.20466
2	4	n	1.266044
2	4	n	1.342774
2	4	n	1.534598
2	4	n	1.734096
2	4	n	1.741769
2	4	n	1.757115
2	4	n	1.902902
2	4	n	2.17913
2	4	n	2.378627
2	4	n	2.839007
2	4	n	2.885045
2	4	n	3.1536
3	6	n	0.552455
3	6	n	0.567801
3	6	n	0.583147
3	6	n	0.74428
3	6	n	0.751953
3	6	n	0.844029
3	6	n	0.844029
3	6	n	0.959124
3	6	n	0.966797
3	6	n	1.035854
3	6	n	1.097238
3	6	n	1.104911
3	6	n	1.120257
3	6	n	1.12793
3	6	n	1.135603
3	6	n	1.166295
3	6	n	1.312082
3	6	n	1.319755
3	6	n	1.327428
3	6	n	1.442522
3	6	n	1.511579
3	6	n	1.580636
3	6	n	1.588309
3	6	n	1.588309
3	6	n	1.603655
3	6	n	1.734096
3	6	n	1.757115
3	6	n	1.818499
3	6	n	1.833845
3	6	n	1.87221
3	6	n	1.910575
3	6	n	2.555106
3	6	n	2.723912
3	6	n	3.176619
3	6	n	3.491211
3	6	n	4.18178
4	8	n	0.521763
4	8	n	0.529436
4	8	n	0.560128
4	8	n	0.567801
4	8	n	0.575474
4	8	n	0.575474
4	8	n	0.575474
4	8	n	0.583147
4	8	n	0.59082
4	8	n	0.59082
4	8	n	0.606166
4	8	n	0.613839
4	8	n	0.613839
4	8	n	0.629185
4	8	n	0.659877
4	8	n	0.659877
4	8	n	0.66755
4	8	n	0.675223
4	8	n	0.675223
4	8	n	0.682896
4	8	n	0.698242
4	8	n	0.698242
4	8	n	0.705915
4	8	n	0.705915
4	8	n	0.721261
4	8	n	0.721261
4	8	n	0.728934
4	8	n	0.736607
4	8	n	0.751953
4	8	n	0.751953
4	8	n	0.759626
4	8	n	0.759626
4	8	n	0.767299
4	8	n	0.774972
4	8	n	0.797991
4	8	n	0.797991
4	8	n	0.797991
4	8	n	0.813337
4	8	n	0.82101
4	8	n	0.828683
4	8	n	0.828683
4	8	n	0.836356
4	8	n	0.851702
4	8	n	0.874721
4	8	n	0.890067
4	8	n	0.920759
4	8	n	0.943778
4	8	n	0.951451
4	8	n	0.97447
4	8	n	1.043527
4	8	n	1.058873
4	8	n	1.081892
4	8	n	1.081892
4	8	n	1.097238
4	8	n	1.112584
4	8	n	1.20466
4	8	n	1.212333
4	8	n	1.235352
4	8	n	1.250698
4	8	n	1.266044
4	8	n	1.296736
4	8	n	1.304409
4	8	n	1.304409
4	8	n	1.419503
4	8	n	1.427176
4	8	n	1.480887
4	8	n	1.511579
4	8	n	1.603655
4	8	n	1.672712
4	8	n	1.887556
4	8	n	1.918248
4	8	n	2.877372
5	10	n	0.520744
5	10	n	0.53606
5	10	n	0.597324
5	10	n	0.68922
5	10	n	0.696878
5	10	n	0.84238
5	10	n	0.903644
5	10	n	0.99554
5	10	n	1.026172
5	10	n	1.03383
5	10	n	1.041488
5	10	n	1.171674
5	10	n	1.393756
5	10	n	1.409072
5	10	n	1.45502
5	10	n	1.470336
5	10	n	1.49331
5	10	n	1.5316
5	10	n	2.067659
6	12	n	0.552455
6	12	n	0.82101
6	12	n	1.56529
6	12	n	1.787807
6	12	n	2.110073
6	12	n	2.35
6	12	n	2.35
6	12	n	3.414481
6	12	n	4.826312
7	14	n	0.530357
7	14	n	0.589286
7	14	n	0.596652
7	14	n	0.640848
7	14	n	0.780804
7	14	n	0.891295
7	14	n	0.99442
7	14	n	1.001786
7	14	n	1.075447
7	14	n	1.163839
7	14	n	1.178572
7	14	n	1.208036
7	14	n	1.208036
7	14	n	1.222768
7	14	n	1.325893
7	14	n	1.347991
7	14	n	1.377455
7	14	n	1.436384
7	14	n	1.532143
7	14	n	1.694197
7	14	n	1.723661
7	14	n	1.893081
7	14	n	2.099331
7	14	n	2.511831
7	14	n	3.145313
7	14	n	3.277902
7	14	n	3.793527
7	14	n	3.837724
7	14	n	4.427009
7	14	n	4.67009
8	16	n	0.707143
8	16	n	0.964955
8	16	n	0.964955
8	16	n	0.99442
8	16	n	1.163839
8	16	n	1.178572
8	16	n	1.193304
8	16	n	1.281697
8	16	n	1.377455
8	16	n	1.605804
8	16	n	1.635268
8	16	n	1.642634
8	16	n	1.65
8	16	n	1.708929
8	16	n	2.003572
8	16	n	3.034822
8	16	n	3.101116
8	16	n	4.132366
1	1	w	0.567801
1	1	w	0.644531
1	1	w	0.652204
1	1	w	0.659877
1	1	w	0.675223
1	1	w	0.675223
1	1	w	0.705915
1	1	w	0.736607
1	1	w	0.74428
1	1	w	0.774972
1	1	w	0.797991
1	1	w	0.844029
1	1	w	0.982143
1	1	w	1.005162
1	1	w	1.043527
1	1	w	1.089565
1	1	w	1.112584
1	1	w	1.173968
1	1	w	1.20466
1	1	w	1.243025
1	1	w	1.250698
1	1	w	1.327428
1	1	w	1.350447
1	1	w	1.350447
1	1	w	1.365793
1	1	w	1.396484
1	1	w	1.557617
1	1	w	1.588309
1	1	w	1.665039
1	1	w	1.726423
1	1	w	1.757115
1	1	w	1.787807
1	1	w	1.864537
1	1	w	1.879883
1	1	w	1.964286
1	1	w	2.041016
1	1	w	2.317243
1	1	w	2.3863
1	1	w	2.455357
1	1	w	2.486049
1	1	w	2.601144
1	1	w	3.314732
1	1	w	3.997629
2	3	w	0.529436
2	3	w	0.544782
2	3	w	0.66755
2	3	w	0.705915
2	3	w	0.774972
2	3	w	0.89774
2	3	w	1.074219
2	3	w	1.20466
2	3	w	1.243025
2	3	w	1.243025
2	3	w	1.258371
2	3	w	1.327428
2	3	w	1.381139
2	3	w	1.41183
2	3	w	1.419503
2	3	w	1.595982
2	3	w	1.603655
2	3	w	1.680385
2	3	w	1.79548
2	3	w	1.841518
2	3	w	1.971959
2	3	w	1.987305
2	3	w	2.363281
2	3	w	2.585798
2	3	w	2.61649
2	3	w	2.662528
2	3	w	3.207311
2	3	w	3.214984
2	3	w	3.253348
2	3	w	3.598633
2	3	w	3.713728
2	3	w	3.798131
3	5	w	0.828683
3	5	w	0.851702
3	5	w	0.890067
3	5	w	0.905413
3	5	w	0.928432
3	5	w	0.943778
3	5	w	1.005162
3	5	w	1.074219
3	5	w	1.112584
3	5	w	1.150949
3	5	w	1.220006
3	5	w	1.227679
3	5	w	1.273717
3	5	w	1.273717
3	5	w	1.335101
3	5	w	1.381139
3	5	w	1.381139
3	5	w	1.434849
3	5	w	1.526925
3	5	w	1.56529
3	5	w	1.56529
3	5	w	1.580636
3	5	w	1.588309
3	5	w	1.603655
3	5	w	1.634347
3	5	w	1.665039
3	5	w	1.688058
3	5	w	1.695731
3	5	w	1.703404
3	5	w	1.71875
3	5	w	1.787807
3	5	w	1.803153
3	5	w	1.879883
3	5	w	1.895229
3	5	w	1.902902
3	5	w	1.910575
3	5	w	1.933594
3	5	w	1.964286
3	5	w	2.048689
3	5	w	2.317243
3	5	w	2.340262
3	5	w	2.393973
3	5	w	2.486049
3	5	w	2.532087
3	5	w	2.555106
3	5	w	2.608817
3	5	w	2.608817
3	5	w	2.900391
3	5	w	3.015486
3	5	w	3.069197
3	5	w	3.276367
3	5	w	3.483538
3	5	w	3.729074
3	5	w	4.895369
4	7	w	0.506417
4	7	w	0.51409
4	7	w	0.51409
4	7	w	0.51409
4	7	w	0.51409
4	7	w	0.51409
4	7	w	0.521763
4	7	w	0.529436
4	7	w	0.537109
4	7	w	0.544782
4	7	w	0.59082
4	7	w	0.59082
4	7	w	0.59082
4	7	w	0.606166
4	7	w	0.621512
4	7	w	0.621512
4	7	w	0.621512
4	7	w	0.629185
4	7	w	0.629185
4	7	w	0.636858
4	7	w	0.636858
4	7	w	0.644531
4	7	w	0.652204
4	7	w	0.659877
4	7	w	0.659877
4	7	w	0.659877
4	7	w	0.659877
4	7	w	0.66755
4	7	w	0.66755
4	7	w	0.66755
4	7	w	0.66755
4	7	w	0.682896
4	7	w	0.682896
4	7	w	0.690569
4	7	w	0.690569
4	7	w	0.698242
4	7	w	0.698242
4	7	w	0.705915
4	7	w	0.721261
4	7	w	0.721261
4	7	w	0.721261
4	7	w	0.736607
4	7	w	0.736607
4	7	w	0.751953
4	7	w	0.751953
4	7	w	0.759626
4	7	w	0.759626
4	7	w	0.767299
4	7	w	0.767299
4	7	w	0.774972
4	7	w	0.782645
4	7	w	0.790318
4	7	w	0.813337
4	7	w	0.813337
4	7	w	0.828683
4	7	w	0.836356
4	7	w	0.836356
4	7	w	0.836356
4	7	w	0.844029
4	7	w	0.851702
4	7	w	0.851702
4	7	w	0.851702
4	7	w	0.851702
4	7	w	0.859375
4	7	w	0.859375
4	7	w	0.859375
4	7	w	0.867048
4	7	w	0.867048
4	7	w	0.867048
4	7	w	0.874721
4	7	w	0.882394
4	7	w	0.882394
4	7	w	0.890067
4	7	w	0.890067
4	7	w	0.89774
4	7	w	0.905413
4	7	w	0.928432
4	7	w	0.928432
4	7	w	0.97447
4	7	w	0.989816
4	7	w	0.989816
4	7	w	0.989816
4	7	w	0.997489
4	7	w	0.997489
4	7	w	1.005162
4	7	w	1.035854
4	7	w	1.043527
4	7	w	1.043527
4	7	w	1.043527
4	7	w	1.074219
4	7	w	1.081892
4	7	w	1.104911
4	7	w	1.112584
4	7	w	1.112584
4	7	w	1.181641
4	7	w	1.189314
4	7	w	1.196987
4	7	w	1.196987
4	7	w	1.20466
4	7	w	1.212333
4	7	w	1.220006
4	7	w	1.227679
4	7	w	1.235352
4	7	w	1.258371
4	7	w	1.350447
4	7	w	1.365793
4	7	w	1.396484
4	7	w	1.404157
4	7	w	1.442522
4	7	w	1.611328
4	7	w	1.749442
4	7	w	1.818499
4	7	w	2.1024
4	7	w	2.117746
4	7	w	2.186803
4	7	w	2.378627
4	7	w	2.84668
5	9	w	0.520744
5	9	w	0.543718
5	9	w	0.582008
5	9	w	0.597324
5	9	w	0.620298
5	9	w	0.643272
5	9	w	0.696878
5	9	w	0.719852
5	9	w	0.750484
5	9	w	0.80409
5	9	w	0.811748
5	9	w	0.873012
5	9	w	0.91896
5	9	w	0.934276
5	9	w	0.95725
5	9	w	0.972566
5	9	w	1.003198
5	9	w	1.049146
5	9	w	1.141042
5	9	w	1.141042
5	9	w	1.179332
5	9	w	1.240596
5	9	w	1.592864
5	9	w	1.99108
5	9	w	2.465875
6	11	w	0.506417
6	11	w	0.521763
6	11	w	0.521763
6	11	w	0.544782
6	11	w	0.629185
6	11	w	0.644531
6	11	w	0.644531
6	11	w	0.736607
6	11	w	0.928432
6	11	w	0.982143
6	11	w	1.012835
6	11	w	1.104911
6	11	w	1.12793
6	11	w	1.135603
6	11	w	1.20466
6	11	w	1.28139
6	11	w	1.327428
6	11	w	1.335101
6	11	w	1.373466
6	11	w	1.434849
6	11	w	1.442522
6	11	w	1.496233
6	11	w	1.519252
6	11	w	1.688058
6	11	w	1.726423
6	11	w	1.887556
6	11	w	1.902902
6	11	w	2.232841
6	11	w	2.309571
6	11	w	2.393973
6	11	w	2.509068
6	11	w	2.739258
6	11	w	3.168946
6	11	w	3.706055
6	11	w	4.028321
6	11	w	4.596122
7	13	w	0.530357
7	13	w	0.559821
7	13	w	0.640848
7	13	w	0.677679
7	13	w	0.692411
7	13	w	0.751339
7	13	w	0.766071
7	13	w	0.78817
7	13	w	0.825
7	13	w	0.832366
7	13	w	0.832366
7	13	w	0.854464
7	13	w	0.891295
7	13	w	0.99442
7	13	w	1.016518
7	13	w	1.045982
7	13	w	1.045982
7	13	w	1.060714
7	13	w	1.075447
7	13	w	1.097545
7	13	w	1.112277
7	13	w	1.222768
7	13	w	1.222768
7	13	w	1.230134
7	13	w	1.311161
7	13	w	1.370089
7	13	w	1.436384
7	13	w	1.539509
7	13	w	1.554241
7	13	w	1.642634
7	13	w	1.826786
7	13	w	1.907813
7	13	w	2.02567
7	13	w	2.548661
7	13	w	2.556027
7	13	w	2.85067
7	13	w	3.218973
8	15	w	0.552455
8	15	w	0.574554
8	15	w	0.604018
8	15	w	0.604018
8	15	w	0.611384
8	15	w	0.61875
8	15	w	0.640848
8	15	w	0.685045
8	15	w	0.729241
8	15	w	0.883929
8	15	w	0.935491
8	15	w	0.950223
8	15	w	1.03125
8	15	w	1.06808
8	15	w	1.185938
8	15	w	1.252232
8	15	w	1.266964
8	15	w	1.296429
8	15	w	1.399554
8	15	w	1.414286
8	15	w	1.495313
8	15	w	1.61317
8	15	w	1.627902
8	15	w	1.745759
8	15	w	2.018304
8	15	w	2.047768
8	15	w	2.246652
8	15	w	2.342411
8	15	w	2.349777
8	15	w	2.762277
8	15	w	3.012723
8	15	w	3.027456
