# Supplementary material for: Zfp423 Regulates Sonic Hedgehog Signaling via Primary Cilium Function
Source: PLoS Genet. 2016 Oct 11;12(10):e1006357. doi: 10.1371/journal.pgen.1006357 (PMC5065120; doi:10.1371/journal.pgen.1006357)
Supplement: S6 Table — Genotype of nur12 (n12) or +/+ littermate (wt), measured cilium length and base width are tabulated as graphed in Fig 4B and 4C. (TXT) [file pgen.1006357.s006.txt]

genotype	length	Width
wt	1.464272	0.1961161
wt	1.826357	0.1720052
wt	2.095588	0.1923077
wt	1.163178	0.158581
wt	0.8236236	0.1720052
wt	0.4390082	0.1216261
wt	0.3076923	0.138675
wt	1.22417	0.2339524
wt	0.9708708	0.1087857
wt	0.3846154	0.1538462
wt	0.5384615	0.1538462
wt	1.493401	0.1631785
wt	0.4230769	0.138675
wt	0.7944944	0.1923077
wt	1.240102	0.1087857
wt	0.7401016	0.1720052
wt	0.7626318	0.1087857
wt	0.3846154	0.1538462
wt	0.416478	0.3003942
n12	1.416478	0.1631785
n12	1.362085	0.2929144
n12	0.916478	0.2071217
n12	1.147247	0.2432521
n12	1.778563	0.1961161
n12	0.7851621	0.1216261
n12	1.839555	0.1961161
n12	0.3461538	0.2339524
n12	1.803827	0.2339524
n12	1.371417	0.2175713
n12	1.269231	0.2339524
n12	1.547794	0.2071217
n12	1.262632	0.1923077
n12	0.8461538	0.1538462
n12	0.4708708	0.2307692
n12	1.45494	0.1720052
n12	1.842288	0.138675
n12	2.063725	0.2071217
n12	0.5543928	0.1538462
n12	0.3461538	0.1923077
