# Supplementary material for: Zfp423 Regulates Sonic Hedgehog Signaling via Primary Cilium Function
Source: PLoS Genet. 2016 Oct 11;12(10):e1006357. doi: 10.1371/journal.pgen.1006357 (PMC5065120; doi:10.1371/journal.pgen.1006357)
Supplement: S7 Table — Genotype of nur12 (nur12) or +/+ littermate (control), measured cilium length and base width are tabulated as graphed in Fig 4E and 4F. (TXT) [file pgen.1006357.s007.txt]

geno	arl13_width	arl13_length	arl13_intensity
control	0.30627451	1.019294118	94.937
control	0.248039216	1.415254902	70.119
control	0.277294118	0.863764706	111.831
control	0.263058824	1.493333333	79.767
control	0.228666667	0.818156863	99.398
control	0.228666667	1.565843137	30.154
control	0.30627451	1.65772549	81.988
control	0.277294118	1.028901961	76.524
control	0.282784314	1.688862745	102.77
control	0.316156863	1.127607843	90.03
control	0.316156863	1.335137255	130.482
control	0.141411765	1.121960784	67.136
control	0.141411765	0.786666667	100.307
control	0.161686275	0.797568628	155.736
control	0.30627451	0.972078431	85.933
control	0.141411765	0.770196078	117.983
control	0.228666667	0.51145098	48.328
control	0.196078431	1.26172549	58.229
control	0.175372549	0.660823529	131.102
control	0.392156863	2.017960784	44.122
control	0.424196078	1.414196078	39.982
control	0.350745098	1.277058824	71.027
control	0.30627451	0.890784314	58.967
control	0.30627451	1.173058824	39.201
control	0.196078431	1.370352941	110.971
control	0.235294118	1.02545098	67.772
control	0.361568628	1.352313726	75.025
control	0.277294118	1.428588235	35.638
control	0.263058824	0.927333333	37.165
control	0.30627451	1.39145098	49.004
control	0.277294118	1.529960784	21.299
control	0.277294118	1.395568628	33.246
control	0.386235294	1.737803922	121.853
control	0.285490196	1.264705882	64.728
control	0.277294118	1.572588235	31.711
control	0.248039216	1.330745098	48.348
control	0.337333333	0.968980392	61.609
control	0.251098039	0.720588235	38.966
control	0.332745098	1.472156863	78.189
control	0.388196078	1.375019608	71.708
nur12	0.277294118	2.011490196	50.354
nur12	0.369960784	1.053058824	63.968
nur12	0.196078431	1.420941177	65.151
nur12	0.337333333	1.626901961	70.179
nur12	0.361568628	1.826980392	87.66
nur12	0.392156863	1.577607843	57.612
nur12	0.211176471	0.664862745	91.6
nur12	0.211176471	1.37572549	40.355
nur12	0.388196078	1.611058824	59.05
nur12	0.372039216	1.402039216	83.875
nur12	0.350745098	1.444823529	94.194
nur12	0.350745098	1.538980392	80.949
nur12	0.30627451	1.642509804	89.894
nur12	0.30627451	1.744	63.73
nur12	0.31372549	1.843529412	44.792
nur12	0.196078431	0.884901961	36.903
nur12	0.361568628	1.660509804	61.425
nur12	0.30627451	1.26454902	56.582
nur12	0.30627451	1.128352941	103.588
nur12	0.337333333	1.012980392	25.392
nur12	0.478705882	1.336431373	43.069
nur12	0.352941177	1.803921569	95.804
nur12	0.316156863	1.591490196	76.679
nur12	0.141411765	1.028117647	54.631
nur12	0.298666667	1.126470588	53.242
nur12	0.388196078	1.454313726	64.393
nur12	0.30627451	1.598117647	52.694
nur12	0.199960784	0.786745098	55.929
nur12	0.388196078	1.710862745	65.705
nur12	0.316156863	1.528117647	92.119
nur12	0.337333333	1.510392157	90.934
nur12	0.248039216	0.53454902	66.746
nur12	0.285490196	1.842509804	32.466
nur12	0.248039216	0.370078431	73.7
nur12	0.323372549	0.748117647	41.085
nur12	0.30627451	0.93227451	39.025
nur12	0.332745098	2.012117647	48.861
