# Supplementary material for: Zfp423 Regulates Sonic Hedgehog Signaling via Primary Cilium Function
Source: PLoS Genet. 2016 Oct 11;12(10):e1006357. doi: 10.1371/journal.pgen.1006357 (PMC5065120; doi:10.1371/journal.pgen.1006357)
Supplement: S8 Table — For five independent trials the index image, shRNA to ZNF423 (n) or control (wt), and the median of categorical scores (Fig 5D) given by independent reviewers are tabulated. (TXT) [file pgen.1006357.s008.txt]

trial	image	shRNA	MEDIAN
1	A1	n	2
1	A4	n	2
1	A6	n	1
1	A10	n	2
1	B1	n	2
1	B2	n	2
1	B3	n	2
1	B5	n	2
1	B6	n	1
1	B7	n	3
1	B9	n	2
1	B10	n	1
1	C2	n	1
1	C3	n	2
1	C7	n	1
1	C8	n	2
1	C9	n	2
1	C10	n	2
1	D1	n	2
1	D3	n	1
1	D4	n	1
1	D5	n	2
1	D7	n	2
1	D9	n	2
1	D10	n	3
1	E2	n	2
1	E3	n	3
1	E4	n	2
1	E5	n	2
1	E6	n	2
1	E8	n	2
1	F1	n	3
1	F2	n	1
1	F6	n	2
1	F8	n	2
1	F10	n	1
1	G1	n	2
1	G3	n	2
1	G6	n	2
1	G7	n	2
1	G9	n	2
1	H1	n	2
1	H2	n	2
1	H3	n	2
1	H4	n	2
1	H8	n	1
1	I1	n	2
1	I3	n	2
1	I7	n	2
1	I8	n	3
1	I9	n	2
1	J4	n	2
1	J8	n	2
1	J10	n	2
1	K4	n	3
1	K5	n	2
1	K8	n	2
1	K9	n	1
1	K10	n	3
1	L2	n	2
1	L4	n	2
1	L5	n	2
1	L7	n	2
1	L9	n	2
1	L10	n	2
1	M2	n	1
1	M3	n	1
1	M5	n	2
1	M9	n	3
1	N1	n	2
1	N2	n	2
1	N3	n	2
1	N4	n	2
1	N7	n	2
1	N8	n	1
1	N9	n	1
1	N10	n	1
1	O1	n	2
1	O3	n	2
1	O4	n	1
1	O5	n	2
1	O7	n	1
1	O8	n	1
1	O9	n	1
1	O10	n	1
1	P1	n	2
1	P3	n	1
1	P5	n	1
1	P6	n	1
1	P8	n	2
1	P9	n	1
1	P10	n	2
1	Q1	n	2
1	Q2	n	2
1	Q3	n	2
1	Q5	n	2
1	Q6	n	1
1	Q9	n	2
1	R1	n	3
1	R4	n	2
1	A2	wt	2
1	A3	wt	2
1	A5	wt	2
1	A7	wt	2
1	A8	wt	2
1	A9	wt	2
1	B4	wt	2
1	B8	wt	2
1	C1	wt	3
1	C4	wt	2
1	C5	wt	2
1	C6	wt	2
1	D2	wt	3
1	D6	wt	2
1	D8	wt	3
1	E1	wt	2
1	E7	wt	2
1	E9	wt	2
1	E10	wt	2
1	F3	wt	1
1	F4	wt	2
1	F5	wt	2
1	F7	wt	2
1	F9	wt	1
1	G2	wt	1
1	G4	wt	2
1	G5	wt	1
1	G8	wt	2
1	G10	wt	1
1	H5	wt	2
1	H6	wt	1
1	H7	wt	2
1	H9	wt	2
1	H10	wt	2
1	I2	wt	2
1	I4	wt	2
1	I5	wt	2
1	I6	wt	3
1	I10	wt	2
1	J1	wt	2
1	J2	wt	2
1	J3	wt	2
1	J5	wt	2
1	J6	wt	3
1	J7	wt	2
1	J9	wt	2
1	K1	wt	3
1	K2	wt	3
1	K3	wt	2
1	K6	wt	2
1	K7	wt	2
1	L1	wt	2
1	L3	wt	2
1	L6	wt	2
1	L8	wt	2
1	M1	wt	2
1	M4	wt	2
1	M6	wt	2
1	M7	wt	2
1	M8	wt	2
1	M10	wt	2
1	N5	wt	3
1	N6	wt	2
1	O2	wt	2
1	O6	wt	2
1	P2	wt	2
1	P4	wt	3
1	P7	wt	3
1	Q4	wt	2
1	Q7	wt	2
1	Q8	wt	2
1	Q10	wt	2
1	R2	wt	3
1	R3	wt	3
1	R5	wt	3
2	D4	n	2
2	A1	n	2
2	A4	n	2
2	A6	n	2
2	A10	n	2
2	B1	n	1
2	B2	n	1
2	B3	n	2
2	B5	n	2
2	B6	n	1
2	B7	n	2
2	B9	n	2
2	B10	n	1
2	C2	n	2
2	C3	n	1
2	C7	n	1
2	C8	n	1
2	C9	n	1
2	C10	n	1
2	D1	n	1
2	D3	n	1
2	D5	n	2
2	D7	n	1
2	D9	n	2
2	D10	n	2
2	E2	n	2
2	E3	n	2
2	E4	n	1
2	E5	n	1
2	E6	n	1
2	E8	n	1
2	F1	n	1
2	F2	n	1
2	F6	n	1
2	F8	n	1
2	F10	n	1
2	G1	n	1
2	G3	n	1
2	G6	n	1
2	G7	n	2
2	G9	n	1
2	H1	n	1
2	H3	n	1
2	H4	n	1
2	H8	n	2
2	I1	n	1
2	I3	n	1
2	I7	n	1
2	I9	n	1
2	J4	n	2
2	J8	n	2
2	J10	n	2
2	K4	n	2
2	K5	n	1
2	K8	n	2
2	K9	n	1
2	L2	n	2
2	L4	n	1
2	L5	n	2
2	L7	n	2
2	L9	n	1
2	L10	n	1
2	M2	n	2
2	M3	n	1
2	M5	n	1
2	M9	n	1
2	N1	n	1
2	N2	n	1
2	N3	n	1
2	N4	n	2
2	N7	n	1
2	N9	n	2
2	N10	n	2
2	O1	n	1
2	O3	n	2
2	O4	n	2
2	O7	n	2
2	O8	n	1
2	O9	n	1
2	O10	n	1
2	P1	n	2
2	P3	n	1
2	P5	n	2
2	P6	n	2
2	P8	n	2
2	P9	n	1
2	P10	n	2
2	Q1	n	1
2	Q2	n	1
2	Q3	n	2
2	Q5	n	2
2	Q6	n	2
2	Q9	n	2
2	R4	n	1
2	R7	n	2
2	S5	n	2
2	T4	n	2
2	T5	n	1
2	T7	n	2
2	T9	n	1
2	A2	wt	2
2	A3	wt	2
2	A5	wt	1
2	A7	wt	2
2	A8	wt	2
2	A9	wt	2
2	B4	wt	3
2	B8	wt	2
2	C1	wt	1
2	C4	wt	2
2	C5	wt	1
2	C6	wt	2
2	D2	wt	2
2	D6	wt	2
2	D8	wt	2
2	E1	wt	1
2	E7	wt	2
2	E9	wt	1
2	E10	wt	2
2	F3	wt	3
2	F4	wt	1
2	F5	wt	1
2	F7	wt	1
2	F9	wt	2
2	G2	wt	1
2	G4	wt	1
2	G5	wt	1
2	G8	wt	2
2	G10	wt	2
2	H2	wt	3
2	H5	wt	2
2	H6	wt	1
2	H7	wt	1
2	H9	wt	2
2	H10	wt	1
2	I2	wt	2
2	I4	wt	1
2	I5	wt	2
2	I6	wt	2
2	I8	wt	2
2	I10	wt	1
2	J1	wt	1
2	J2	wt	1
2	J3	wt	1
2	J5	wt	2
2	J6	wt	1
2	J7	wt	2
2	J9	wt	2
2	K1	wt	1
2	K2	wt	2
2	K3	wt	2
2	K6	wt	2
2	K7	wt	2
2	K10	wt	2
2	L1	wt	2
2	L3	wt	1
2	L6	wt	2
2	L8	wt	1
2	M1	wt	2
2	M4	wt	2
2	M6	wt	1
2	M7	wt	2
2	M8	wt	1
2	M10	wt	1
2	N5	wt	1
2	N6	wt	2
2	N8	wt	2
2	O2	wt	2
2	O5	wt	3
2	O6	wt	1
2	P2	wt	2
2	P4	wt	1
2	P7	wt	1
2	Q4	wt	2
2	Q7	wt	2
2	Q8	wt	1
2	Q10	wt	1
2	R1	wt	2
2	R2	wt	2
2	R3	wt	3
2	R5	wt	1
2	R6	wt	1
2	R8	wt	3
2	R9	wt	1
2	R10	wt	2
2	S1	wt	2
2	S2	wt	2
2	S3	wt	2
2	S4	wt	2
2	S6	wt	2
2	S7	wt	1
2	S8	wt	1
2	S9	wt	2
2	S10	wt	2
2	T1	wt	2
2	T2	wt	2
2	T3	wt	2
2	T6	wt	1
2	T8	wt	2
2	T10	wt	2
3	D4	n	2
3	A2	n	1
3	A4	n	2
3	A6	n	2
3	A10	n	1
3	B1	n	1
3	B2	n	2
3	B3	n	2
3	B5	n	2
3	B6	n	2
3	B7	n	1
3	B9	n	1
3	B10	n	1
3	C2	n	1
3	C3	n	1
3	C7	n	2
3	C8	n	1
3	C9	n	1
3	C10	n	2
3	D1	n	1
3	D3	n	2
3	D5	n	2
3	D7	n	2
3	D9	n	1
3	D10	n	3
3	E2	n	2
3	E3	n	1
3	E4	n	1
3	E5	n	2
3	E6	n	1
3	E8	n	2
3	F1	n	1
3	F2	n	3
3	F6	n	3
3	F8	n	1
3	F10	n	1
3	G1	n	1
3	G4	n	1
3	G6	n	2
3	G7	n	1
3	G9	n	1
3	H1	n	2
3	H3	n	2
3	H4	n	1
3	H8	n	1
3	I1	n	2
3	I3	n	2
3	I6	n	3
3	I9	n	1
3	J4	n	1
3	J7	n	2
3	J10	n	1
3	K4	n	1
3	K5	n	1
3	K8	n	2
3	K9	n	2
3	L2	n	1
3	L4	n	1
3	L5	n	1
3	L7	n	3
3	L9	n	1
3	L10	n	2
3	M2	n	2
3	M3	n	2
3	M5	n	1
3	M9	n	2
3	N1	n	2
3	N3	n	1
3	N4	n	1
3	N5	n	1
3	N7	n	1
3	N9	n	1
3	N10	n	1
3	O1	n	1
3	O3	n	1
3	O4	n	1
3	O7	n	1
3	O8	n	2
3	O9	n	1
3	O10	n	1
3	P1	n	1
3	P3	n	1
3	P5	n	1
3	P6	n	1
3	P8	n	1
3	P9	n	1
3	P10	n	2
3	Q1	n	2
3	Q2	n	2
3	Q3	n	1
3	Q4	n	1
3	Q6	n	2
3	Q9	n	2
3	R4	n	2
3	R7	n	1
3	S5	n	2
3	T4	n	2
3	T5	n	1
3	T7	n	2
3	A1	wt	2
3	A3	wt	3
3	A5	wt	2
3	A7	wt	2
3	A8	wt	1
3	A9	wt	2
3	B4	wt	1
3	B8	wt	2
3	C1	wt	1
3	C4	wt	1
3	C5	wt	2
3	C6	wt	2
3	D2	wt	2
3	D6	wt	2
3	D8	wt	3
3	E1	wt	2
3	E7	wt	1
3	E9	wt	1
3	E10	wt	2
3	F3	wt	2
3	F4	wt	2
3	F5	wt	2
3	F7	wt	2
3	F9	wt	1
3	G2	wt	1
3	G3	wt	2
3	G5	wt	2
3	G8	wt	1
3	G10	wt	2
3	H2	wt	3
3	H5	wt	2
3	H6	wt	2
3	H7	wt	1
3	H9	wt	2
3	H10	wt	2
3	I2	wt	3
3	I4	wt	3
3	I5	wt	3
3	I7	wt	1
3	I8	wt	1
3	I10	wt	1
3	J1	wt	2
3	J2	wt	2
3	J3	wt	3
3	J5	wt	3
3	J6	wt	2
3	J8	wt	1
3	J9	wt	1
3	K1	wt	1
3	K2	wt	2
3	K3	wt	2
3	K6	wt	3
3	K7	wt	1
3	K10	wt	1
3	L1	wt	2
3	L3	wt	3
3	L6	wt	3
3	L8	wt	2
3	M1	wt	2
3	M4	wt	1
3	M6	wt	2
3	M7	wt	3
3	M8	wt	3
3	M10	wt	2
3	N2	wt	3
3	N6	wt	3
3	N8	wt	2
3	O2	wt	2
3	O5	wt	2
3	O6	wt	2
3	P2	wt	2
3	P4	wt	3
3	P7	wt	2
3	Q5	wt	2
3	Q7	wt	1
3	Q8	wt	1
3	Q10	wt	1
3	R1	wt	2
3	R2	wt	3
3	R3	wt	2
3	R5	wt	3
3	R6	wt	2
3	R8	wt	2
3	R9	wt	1
3	R10	wt	2
3	S1	wt	1
3	S2	wt	2
3	S3	wt	3
3	S4	wt	2
3	S6	wt	2
3	S7	wt	2
3	S8	wt	1
3	S9	wt	3
3	S10	wt	1
3	T1	wt	1
3	T2	wt	2
3	T3	wt	2
3	T6	wt	2
3	T8	wt	1
3	T9	wt	2
4	D4	 n	2
4	A2	n	2
4	A4	n	2
4	A6	n	2
4	A10	n	1
4	B1	n	2
4	B2	n	2
4	B3	n	2
4	B5	n	2
4	B6	n	2
4	B9	n	2
4	B10	n	2
4	C2	n	2
4	C3	n	2
4	C7	n	3
4	C8	n	3
4	C9	n	2
4	C10	n	3
4	D1	n	2
4	D3	n	2
4	D5	n	2
4	D7	n	2
4	D9	n	1
4	D10	n	1
4	E2	n	2
4	E3	n	2
4	E4	n	2
4	E5	n	1
4	E6	n	2
4	E8	n	2
4	F1	n	2
4	F2	n	2
4	F6	n	2
4	F8	n	2
4	F10	n	1
4	G1	n	1
4	G4	n	1
4	G6	n	1
4	G7	n	2
4	G9	n	1
4	H1	n	1
4	H3	n	1
4	H4	n	1
4	H8	n	2
4	I1	n	2
4	I3	n	1
4	I6	n	2
4	I9	n	2
4	J4	n	2
4	J7	n	2
4	J10	n	2
4	K4	n	2
4	K5	n	2
4	K8	n	2
4	K9	n	1
4	L2	n	2
4	L4	n	2
4	L5	n	1
4	L7	n	2
4	L9	n	2
4	L10	n	2
4	M2	n	2
4	M3	n	1
4	M5	n	2
4	M9	n	2
4	A1	wt	2
4	A3	wt	2
4	A5	wt	2
4	A7	wt	2
4	A8	wt	3
4	A9	wt	1
4	B4	wt	2
4	B8	wt	3
4	C1	wt	3
4	C4	wt	2
4	C5	wt	3
4	C6	wt	3
4	D2	wt	1
4	D6	wt	1
4	D8	wt	3
4	E1	wt	2
4	E7	wt	1
4	E9	wt	2
4	E10	wt	2
4	F3	wt	2
4	F4	wt	2
4	F5	wt	2
4	F7	wt	2
4	F9	wt	2
4	G2	wt	3
4	G3	wt	2
4	G5	wt	2
4	G8	wt	3
4	G10	wt	2
4	H2	wt	2
4	H5	wt	3
4	H6	wt	3
4	H7	wt	3
4	H9	wt	2
4	H10	wt	2
4	I2	wt	3
4	I4	wt	3
4	I5	wt	3
4	I7	wt	2
4	I8	wt	2
4	I10	wt	2
4	J1	wt	2
4	J2	wt	2
4	J3	wt	1
4	J5	wt	2
4	J6	wt	2
4	J8	wt	2
4	J9	wt	2
4	K1	wt	3
4	K2	wt	2
4	K3	wt	2
4	K6	wt	2
4	K7	wt	2
4	K10	wt	1
4	L1	wt	3
4	L3	wt	2
4	L6	wt	2
4	L8	wt	3
4	M1	wt	3
4	M4	wt	3
4	M6	wt	3
4	M7	wt	2
4	M8	wt	2
4	M10	wt	2
4	N1	wt	3
4	N2	wt	2
4	N3	wt	2
4	N4	wt	2
4	N5	wt	2
5	D4	 n	3
5	A1	n	2
5	A4	n	2
5	A6	n	2
5	A10	n	2
5	B1	n	2
5	B2	n	2
5	B3	n	2
5	B5	n	2
5	B6	n	2
5	B7	n	2
5	B9	n	2
5	B10	n	1
5	C2	n	2
5	C3	n	2
5	C7	n	2
5	C8	n	2
5	C9	n	2
5	C10	n	2
5	D1	n	2
5	D3	n	2
5	D5	n	2
5	D7	n	3
5	D9	n	2
5	D10	n	2
5	E2	n	2
5	E3	n	2
5	E5	n	3
5	E6	n	2
5	E8	n	2
5	F1	n	2
5	F2	n	2
5	F6	n	3
5	F8	n	2
5	F10	n	2
5	G1	n	2
5	G3	n	2
5	G6	n	2
5	G7	n	2
5	G9	n	1
5	H1	n	2
5	H3	n	1
5	H4	n	2
5	H8	n	1
5	I1	n	2
5	I3	n	1
5	I7	n	2
5	I9	n	2
5	J4	n	2
5	J8	n	3
5	J10	n	1
5	K4	n	2
5	K5	n	2
5	K8	n	2
5	K9	n	2
5	L2	n	2
5	L4	n	2
5	L5	n	2
5	L7	n	1
5	L9	n	2
5	L10	n	1
5	M2	n	1
5	M3	n	2
5	M5	n	2
5	M9	n	3
5	N1	n	2
5	N2	n	2
5	A2	wt	3
5	A3	wt	3
5	A5	wt	2
5	A7	wt	2
5	A8	wt	2
5	A9	wt	2
5	B4	wt	2
5	B8	wt	2
5	C1	wt	2
5	C4	wt	2
5	C5	wt	2
5	C6	wt	2
5	D2	wt	3
5	D6	wt	2
5	D8	wt	2
5	E1	wt	3
5	E7	wt	2
5	E9	wt	2
5	E10	wt	2
5	F3	wt	2
5	F4	wt	2
5	F5	wt	3
5	F7	wt	2
5	F9	wt	2
5	G2	wt	3
5	G4	wt	2
5	G5	wt	2
5	G8	wt	2
5	G10	wt	2
5	H2	wt	2
5	H5	wt	2
5	H6	wt	2
5	H7	wt	2
5	H9	wt	3
5	H10	wt	3
5	I2	wt	2
5	I4	wt	3
5	I5	wt	2
5	I6	wt	3
5	I8	wt	3
5	I10	wt	2
5	J1	wt	2
5	J2	wt	2
5	J3	wt	2
5	J5	wt	2
5	J6	wt	3
5	J7	wt	1
5	J9	wt	2
5	K1	wt	2
5	K2	wt	2
5	K3	wt	1
5	K6	wt	2
5	K7	wt	3
5	K10	wt	2
5	L1	wt	2
5	L3	wt	2
5	L6	wt	3
5	L8	wt	2
5	M1	wt	2
5	M4	wt	3
5	M6	wt	2
5	M7	wt	3
5	M8	wt	2
5	M10	wt	2
5	N3	wt	2
5	N4	wt	2
5	N5	wt	2
5	N6	wt	2
5	N7	wt	3
5	N8	wt	2
5	N9	wt	3
5	N10	wt	1
5	O1	wt	3
5	O2	wt	2
5	O3	wt	3
5	O4	wt	3
