# Supplementary material for: Zfp423 Regulates Sonic Hedgehog Signaling via Primary Cilium Function
Source: PLoS Genet. 2016 Oct 11;12(10):e1006357. doi: 10.1371/journal.pgen.1006357 (PMC5065120; doi:10.1371/journal.pgen.1006357)
Supplement: S9 Table — For three independent trials, the shRNA and its target (and an overall classifier for target, shRNA and trial number) are given with image values for IFT88, Smoothened-EGFP, and acetylated α-tubulin for each cilium. (TXT) [file pgen.1006357.s009.txt]

class	target	shRNA	trial	ift88	smoGfp	acTub
c1	control	c1	1	2481.001465	2794.069336	2322.342432
c1	control	c1	1	198.1690254	232.3775956	2219.779231
c1	control	c1	1	1124.532599	2066.92563	3459.875244
c1	control	c1	1	668.2097251	338.4928335	1599.205338
c1	control	c1	1	1095.857143	799.2857143	1113.714286
c1	control	c1	1	293.0586915	125.9550255	1137.666975
c1	control	c1	1	346.8111786	465.3539268	795.2339081
c1	control	c1	1	283.042628	1070.165967	1931.31223
c1	control	c1	1	1164.689014	617.2491943	675.2980469
c1	control	c1	1	433.2458209	922.7719691	1450.30509
c1	control	c1	1	865.8294373	1332.270515	1913.555556
c1	control	c1	1	621.618158	194.9708733	2490.261242
c1	control	c1	1	568.0773468	381.0543282	1701.156415
c1	control	c1	1	607.2859249	204.3064547	1101.514046
c1	control	c1	1	3301.246392	539.0321943	1273.860413
c1	control	c1	1	783.5737223	269.9416374	1828.647485
c1	control	c1	1	1752.911499	918.1943359	1021.389648
c1	control	c1	1	996.7744526	1352.580181	612.4108052
c1	control	c1	1	1523.354709	677.8469686	2445.573812
c1	control	c1	1	288.5697294	1437.371748	2567.88494
c1	control	c1	1	734.4660884	217.6082626	1048.482364
c1	control	c1	1	774.7794633	617.7061879	2209.225064
c1	control	c1	1	540.0950274	1283.465312	632.8412955
c1	control	c1	1	256.9988045	86.30994225	611.0127411
c1	control	c1	1	1569.431445	1128.490043	2260.318209
c1	control	c1	1	3056.134277	2824.609511	1262.649929
c1	control	c1	1	1840.090909	895.4545455	724.8181818
c1	control	c1	1	1523.269165	490.9430847	1621.853406
c1	control	c1	1	1437.437805	1196.256989	580.9702454
c1	control	c1	1	677.0265455	876.6027117	1357.791597
c1	control	c1	1	106.7090565	332.2022326	779.5068644
c1	control	c1	1	873.4622498	1171.798147	1021.798147
c1	control	c1	1	642.9029088	759.8186409	1551.825932
c1	control	c1	1	518.6324745	434.5082867	1120.066047
c1	control	c1	1	209.3333333	471	1056.888889
c1	control	c1	1	694.2148081	445.424884	1493.267863
c1	control	c1	1	243.8108616	337.0189095	241.0941582
c1	control	c1	1	212.3821964	672.2792274	931.2808964
c1	control	c1	1	968.8708468	597.878153	742.446794
c1	control	c1	1	510.9973297	2364.610756	1845.600975
c1	control	c1	1	466.0124382	255.5091714	1456.032564
c1	control	c1	1	727.6792258	821.3274934	1993.426853
c1	control	c1	1	129.6133111	135.7205412	1968.293871
c1	control	c1	1	1393.073827	496.2354768	2158.325131
c1	control	c1	1	439.5478434	367.0004537	257.3689657
c1	control	c1	1	650.1578522	621.1181412	536.1381683
c1	control	c1	1	202.2561562	376.8048248	1413.299577
c1	control	c1	1	457.983514	998.2784017	932.5087106
c1	control	c1	1	619.1195281	403.7309418	1037.965238
c1	control	c1	1	466.3164179	178.6040577	613.0763899
c1	control	c1	1	344.1438849	198.107733	1021.130702
c1	control	c1	1	112.612434	215.6993555	608.0297902
c1	control	c1	1	328.9220018	345.3266549	508.223465
c1	control	c1	1	579.2061876	417.1927501	2074.765452
c1	control	c1	1	393.5932719	673.7441962	1431.615666
c1	control	c1	1	1428.558679	611.6313605	1625.95265
c1	control	c1	1	725.7616871	1839.158658	1099.14207
c1	control	c1	1	398.4875669	434.8194802	830.0989879
c1	control	c1	1	535.7054813	216.136204	917.3295256
c1	control	c1	1	445.8887329	654.0778809	986.8115234
c1	control	c1	1	547.6081587	1182.375753	1466.189178
c1	control	c1	1	1892.803405	1687.450461	1969.130347
c1	control	c1	1	112.3765121	857.0646537	1265.983738
c1	control	c1	1	461.9789886	1798.441153	1699.117876
c1	control	c1	1	535.1079254	412.3258057	958.9966714
c12	control	c1	2	421.7748273	438.5311328	831.4520105
c12	control	c1	2	1404.783827	826.4042882	851.9524144
c12	control	c1	2	2119.416255	917.2471339	918.2063026
c12	control	c1	2	1144.335931	307.1089081	643.9814026
c12	control	c1	2	286.3208031	401.2631613	1952.490737
c12	control	c1	2	2062.109719	943.1080877	1000.385767
c12	control	c1	2	1382.791853	450.2586729	610.9528879
c12	control	c1	2	825.1676923	928.4855517	1013.949336
c12	control	c1	2	642.9201343	1405.909306	1400.805514
c12	control	c1	2	1272.248177	366.2579613	777.4319916
c12	control	c1	2	1411.330312	819.2721965	1064.871058
c12	control	c1	2	127.7993491	232.5870892	1109.71797
c12	control	c1	2	930.4096276	932.1680886	1824.740553
c12	control	c1	2	810.2499422	1547.995864	1558.638007
c12	control	c1	2	1946.460127	105.7329276	1420.246713
c12	control	c1	2	352.7767925	950.5253859	1374.892223
c12	control	c1	2	210.7008129	550.1620919	821.6090838
c12	control	c1	2	275.296823	254.1390771	538.2525092
c12	control	c1	2	215.6785714	261.0357143	343.3571429
c12	control	c1	2	122.6761061	344.0894623	1103.998609
c12	control	c1	2	1796.460896	828.666001	1535.738875
c12	control	c1	2	1263.666523	2019.234077	1035.458279
c12	control	c1	2	646.3255518	193.4775934	952.167417
c12	control	c1	2	350.2834778	314.7358392	610.0343579
c12	control	c1	2	258.0881161	117.9644764	1480.229506
c12	control	c1	2	1623.606901	118.0912649	792.7791239
c12	control	c1	2	471.2789248	186.6053477	729.7687475
c12	control	c1	2	2485.867401	1223.7261	1362.049683
c12	control	c1	2	2616.366462	548.7436896	1034.154772
c12	control	c1	2	986.8924594	580.2407159	860.6944105
c12	control	c1	2	819.608256	249.3867594	1322.985436
c12	control	c1	2	800.2400323	105.9903867	836.40375
c12	control	c1	2	631.2039301	694.0914697	953.5102515
c12	control	c1	2	2522.418315	1039.844813	2302.589457
c12	control	c1	2	3011.391553	1218.066675	1269.406299
c12	control	c1	2	1322.480907	183.5617694	917.7344324
c12	control	c1	2	649.0903239	1097.223083	841.2693685
c12	control	c1	2	688.8236505	389.8951616	1355.166035
c12	control	c1	2	2242.701965	1152.471126	656.5526036
c12	control	c1	2	467.8044833	1003.278057	604.9049354
c12	control	c1	2	699.2911486	570.1771785	882.9647195
c12	control	c1	2	2044.981105	1445.580642	1140.87048
c12	control	c1	2	2385.127988	797.9088071	779.1995609
c12	control	c1	2	736.470134	774.1212341	1741.888623
c12	control	c1	2	533.6897724	1666.457526	2526.269762
c12	control	c1	2	192.6813004	467.94137	341.8988606
c12	control	c1	2	348.3710424	357.299684	1124.149819
c12	control	c1	2	603.9915327	157.6173686	605.7470677
c12	control	c1	2	2347.748581	839.7257805	945.4709244
c12	control	c1	2	218.9913345	1088.290615	2002.543544
c12	control	c1	2	496.5092121	564.4096583	1761.928905
c13	control	c1	3	932.8553613	472.6024442	656.1972444
c13	control	c1	3	361.9942195	644.9903392	762.3946635
c13	control	c1	3	441.820866	627.9700286	1860.146367
c13	control	c1	3	467.7520938	248.4279802	652.6378479
c13	control	c1	3	429.221838	419.1897855	949.1259683
c13	control	c1	3	721.8762461	375.8813197	978.0836894
c13	control	c1	3	291.2150774	357.816946	519.0743461
c13	control	c1	3	2580.375496	2174.024316	290.9190328
c13	control	c1	3	192.3886228	191.1993098	659.518049
c13	control	c1	3	113.6238698	299.8314459	663.6913383
c13	control	c1	3	544.8963596	479.0378974	703.7463917
c13	control	c1	3	531.966095	110.2168274	520.1610489
c13	control	c1	3	485.8439347	1679.661688	992.0420637
c13	control	c1	3	300.2457491	567.5521556	803.9954297
c13	control	c1	3	253.7214377	433.0624652	837.2496828
c13	control	c1	3	1062.289021	757.3128357	628.479552
c13	control	c1	3	680	1152.076923	763.1923077
c13	control	c1	3	485.2787097	385.6753729	453.8597865
c13	control	c1	3	564.8916924	196.2045212	541.6825287
c13	control	c1	3	964.4334264	804.8984375	713.32181
c13	control	c1	3	1382.164237	1066.342137	269.222896
c13	control	c1	3	864.3538834	987.454047	263.8988358
c13	control	c1	3	520.1997824	834.3247607	352.1457214
c13	control	c1	3	895.5700335	173.4950387	240.9335807
c13	control	c1	3	444.897637	364.6075177	648.9738897
c13	control	c1	3	1185.253444	1282.140401	975.0302698
c13	control	c1	3	1572.027566	180.8695862	485.8360962
c13	control	c1	3	740.3751673	916.2576778	699.2055696
c13	control	c1	3	445.4270267	1087.856155	598.9198799
c13	control	c1	3	1002.298077	382.3455495	939.5269613
c13	control	c1	3	948.162558	1101.691783	1019.301373
c13	control	c1	3	1634.194591	1162.977151	1133.63793
c13	control	c1	3	638.1101892	815.9351843	732.1028369
c13	control	c1	3	829.0444105	498.173199	627.5569458
c13	control	c1	3	597.9470221	985.2658793	575.6713333
c13	control	c1	3	218.1927865	893.6582067	708.9563293
c13	control	c1	3	1280.409216	650.4825195	427.8348694
c13	control	c1	3	922.0425282	978.9708672	850.918149
c13	control	c1	3	1005.906476	639.3241801	686.2082725
c13	control	c1	3	320.9279962	545.2968573	540.9056107
c13	control	c1	3	1645.140475	1291.970731	663.5187777
c13	control	c1	3	2265.025208	629.6984389	505.6137085
c13	control	c1	3	494.7113757	206.1749214	859.0879731
c13	control	c1	3	1303.248207	1808.488991	452.0827694
c13	control	c1	3	538.9251768	245.6297666	507.632012
c13	control	c1	3	660.037205	322.0805562	245.031606
c13	control	c1	3	743.8434656	190.726403	837.4905728
c13	control	c1	3	403.8082756	606.9553209	788.3428853
c13	control	c1	3	339.2189667	214.665993	223.6696405
c13	control	c1	3	145.5797343	158.2123661	436.4703255
c13	control	c1	3	1223.709637	1082.632924	1009.211995
c13	control	c1	3	997.1185103	1263.868614	634.0429961
c13	control	c1	3	959.7541839	1422.053341	849.7657028
c13	control	c1	3	1364.448876	1566.653739	834.3884235
c13	control	c1	3	25.10305956	192.7215548	507.5432383
c13	control	c1	3	1599.677052	2210.188704	470.1060583
c13	control	c1	3	238.7690909	1657.916098	389.0876029
c13	control	c1	3	1536.322097	1281.235729	811.769261
c13	control	c1	3	992.1969206	567.7100758	779.8550979
c13	control	c1	3	880.3382089	875.2755149	595.1013293
c13	control	c1	3	1892.359619	2361.456041	526.4890883
z1	ZNF423	z1	1	36.01207776	392.0360209	901.3269725
z1	ZNF423	z1	1	850.4269691	675.238793	871.9980246
z1	ZNF423	z1	1	28.30955887	1214.094391	1439.584768
z1	ZNF423	z1	1	34.70214367	417.4035098	1235.151348
z1	ZNF423	z1	1	68.44561386	201.0227221	2262.57012
z1	ZNF423	z1	1	50.26162052	103.0121568	1597.249542
z1	ZNF423	z1	1	80.27078392	540.1999192	1803.525067
z1	ZNF423	z1	1	265.5648845	463.8279797	2107.31375
z1	ZNF423	z1	1	59.43732224	526.8550028	2069.148501
z1	ZNF423	z1	1	43.15771203	770.9475644	1584.803482
z1	ZNF423	z1	1	310.8235807	462.1475206	2789.375063
z1	ZNF423	z1	1	58.73363374	1203.249563	2365.391403
z1	ZNF423	z1	1	38.10231722	186.4380487	1833.628687
z1	ZNF423	z1	1	45.22735506	1095.995871	1642.985104
z1	ZNF423	z1	1	47.92857143	1377.428571	2181.5
z1	ZNF423	z1	1	46.20327759	767.8760195	2239.137342
z1	ZNF423	z1	1	215.7924491	292.4706706	1645.181871
z1	ZNF423	z1	1	53.70999432	206.5005856	1510.159976
z1	ZNF423	z1	1	27.59601251	112.1599695	1251.451952
z1	ZNF423	z1	1	52.67343597	451.3949097	1591.520976
z1	ZNF423	z1	1	184.1814663	120.0724393	1591.155994
z1	ZNF423	z1	1	52.08705581	118.0599413	2031.618004
z1	ZNF423	z1	1	69.57712966	129.6359699	1073.904404
z1	ZNF423	z1	1	22.56467707	882.4443862	848.5789703
z1	ZNF423	z1	1	48.4462142	161.6700268	1216.655857
z1	ZNF423	z1	1	28.98743586	311.8541732	1016.56613
z1	ZNF423	z1	1	36.98603096	101.7151764	1658.190372
z1	ZNF423	z1	1	27.22178738	227.652832	1866.782051
z1	ZNF423	z1	1	43.32422915	915.9047269	1423.027757
z1	ZNF423	z1	1	177.9972572	207.8902728	1192.034628
z1	ZNF423	z1	1	46.38223807	296.2922014	1985.183613
z1	ZNF423	z1	1	98.84253276	748.7950994	1511.119282
z1	ZNF423	z1	1	64.89553667	787.4466128	1232.215261
z1	ZNF423	z1	1	52.2112192	140.3578562	2641.959207
z1	ZNF423	z1	1	733.9544569	138.6086238	1431.548885
z1	ZNF423	z1	1	61.53783372	199.1014979	1261.594368
z1	ZNF423	z1	1	107.3599736	290.3506035	1861.792603
z1	ZNF423	z1	1	60.97207975	562.9445019	1895.351409
z1	ZNF423	z1	1	18.0461586	185.9809502	1382.612316
z1	ZNF423	z1	1	48.16301473	403.6619551	1479.47979
z1	ZNF423	z1	1	31.53546691	112.3557639	1499.514799
z1	ZNF423	z1	1	382.4789463	429.7866618	1182.865251
z1	ZNF423	z1	1	61.29624939	240.2279681	2227.870363
z1	ZNF423	z1	1	75.34682198	1356.744257	2174.838726
z1	ZNF423	z1	1	621.1883205	163.6407042	1754.580351
z1	ZNF423	z1	1	59.30681467	390.4627686	2106.116755
z1	ZNF423	z1	1	65.07813674	215.8081219	1670.803821
z1	ZNF423	z1	1	186.6337537	2285.794969	3221.503756
z1	ZNF423	z1	1	260.6500031	315.449884	1510.743468
z1	ZNF423	z1	1	31.26213921	152.1136093	1414.888633
z1	ZNF423	z1	1	108.3804049	30.02345657	2257.282917
z1	ZNF423	z1	1	56.82566192	45.10287372	1108.318508
z1	ZNF423	z1	1	78.31918877	1221.50196	1876.898549
z1	ZNF423	z1	1	57.39413961	389.7947574	2323.432714
z1	ZNF423	z1	1	52.19440424	148.7852456	2428.296112
z1	ZNF423	z1	1	37.62998962	319.4248949	1033.680644
z1	ZNF423	z1	1	62.62428645	130.2958121	2260.010719
z1	ZNF423	z1	1	85.66416376	933.8450761	1316.145367
z1	ZNF423	z1	1	46.39618997	446.2726979	2266.826069
z1	ZNF423	z1	1	19.41244507	309.8202868	1085.908978
z1	ZNF423	z1	1	67.38947042	342.2660234	1711.102971
z1	ZNF423	z1	1	22.56672312	205.6522675	1311.156372
z1	ZNF423	z1	1	75.85160333	523.7228371	1747.331359
z1	ZNF423	z1	1	66.20674632	309.6106591	2646.127992
z1	ZNF423	z1	1	29	494.8235294	2368.823529
z1	ZNF423	z1	1	49.06368778	625.3724076	2483.362155
z12	ZNF423	z1	2	21.7826622	268.0053404	929.9163051
z12	ZNF423	z1	2	26.05997766	398.8563477	667.9711875
z12	ZNF423	z1	2	379.1685165	112.8759583	1073.472107
z12	ZNF423	z1	2	83.3156812	124.9900411	1948.403483
z12	ZNF423	z1	2	57.73234151	978.1853244	826.5038411
z12	ZNF423	z1	2	56.04584071	405.03915	1518.918099
z12	ZNF423	z1	2	192.7868619	280.7136911	2294.824557
z12	ZNF423	z1	2	1526.000283	1543.797506	857.8583566
z12	ZNF423	z1	2	24.65928012	239.9491472	1002.336914
z12	ZNF423	z1	2	53.67284478	980.4004788	1581.697991
z12	ZNF423	z1	2	65.51060963	733.8806141	1103.823395
z12	ZNF423	z1	2	75.94959351	357.3753517	1717.581888
z12	ZNF423	z1	2	94.31307942	70.08974817	1950.66717
z12	ZNF423	z1	2	192.5725922	1097.659616	1979.242001
z12	ZNF423	z1	2	177.1870573	349.2736708	1633.418324
z12	ZNF423	z1	2	1266.919955	1451.087059	725.854984
z12	ZNF423	z1	2	59.26287537	1464.017156	1471.582393
z12	ZNF423	z1	2	644.9153814	603.3310362	1630.934859
z12	ZNF423	z1	2	110.6942333	1061.609941	2058.449896
z12	ZNF423	z1	2	52.90509964	1021.349342	1459.6854
z12	ZNF423	z1	2	113.1862891	652.3430176	1831.525401
z12	ZNF423	z1	2	142.4657335	1907.109549	962.1623933
z12	ZNF423	z1	2	23.9	609.6	769.4666667
z12	ZNF423	z1	2	36.84085606	459.7168876	803.3064267
z12	ZNF423	z1	2	37.98808562	294.8727411	427.9487073
z12	ZNF423	z1	2	49.2827801	418.7768152	1301.278978
z12	ZNF423	z1	2	28.13565583	965.1007278	867.0325842
z12	ZNF423	z1	2	604.039458	473.5764233	1575.237839
z12	ZNF423	z1	2	98.12286236	802.5496331	1869.82685
z12	ZNF423	z1	2	303.9442336	740.1961266	694.3309113
z12	ZNF423	z1	2	18.80382879	119.5012841	389.1625919
z12	ZNF423	z1	2	69.87094238	267.2861373	1026.750922
z12	ZNF423	z1	2	67.90193428	818.7818795	564.419389
z12	ZNF423	z1	2	53.59293882	424.7737302	1713.119629
z12	ZNF423	z1	2	43.21391093	741.2581706	1091.426036
z12	ZNF423	z1	2	45.13049938	405.5047241	1114.370541
z12	ZNF423	z1	2	92.25602356	268.4059738	1048.291616
z12	ZNF423	z1	2	29.13184762	180.4080059	829.1823242
z12	ZNF423	z1	2	92.52684599	307.5483559	754.1230315
z12	ZNF423	z1	2	59.4591774	144.3746376	1366.398389
z12	ZNF423	z1	2	38.8294075	256.4694782	794.9428406
z12	ZNF423	z1	2	60.72269177	62.06133447	1089.679223
z12	ZNF423	z1	2	51.77038836	1181.994552	1119.931008
z12	ZNF423	z1	2	52.34593653	551.6063178	1528.798744
z12	ZNF423	z1	2	87.36658724	619.168873	1146.507951
z12	ZNF423	z1	2	71.58772383	284.2360455	1709.812376
z12	ZNF423	z1	2	45.00329758	209.6212091	789.5664307
z12	ZNF423	z1	2	62.41901301	97.56279377	1088.723358
z12	ZNF423	z1	2	74.76044363	2019.12029	1236.785541
z12	ZNF423	z1	2	115.223971	269.9030567	1530.416882
z12	ZNF423	z1	2	90.77023808	64.87290483	829.6485352
z12	ZNF423	z1	2	140.0034027	152.9111469	2628.54823
z12	ZNF423	z1	2	112.3650753	216.8345666	2176.096417
z12	ZNF423	z1	2	127.8658953	161.3897734	2416.249084
z12	ZNF423	z1	2	82.96422889	936.6218151	1578.135187
z12	ZNF423	z1	2	249.7631653	256.2315048	1040.185321
z12	ZNF423	z1	2	129.3242811	1936.084893	1692.941037
z12	ZNF423	z1	2	191.9796855	372.7959115	3100.145479
z12	ZNF423	z1	2	160.4090056	1771.859604	1759.63702
z12	ZNF423	z1	2	123.1639233	328.3259277	2497.109699
z12	ZNF423	z1	2	110.6704285	341.1424026	2683.170382
z12	ZNF423	z1	2	97.14775947	725.7532821	1861.176585
z12	ZNF423	z1	2	87.89664063	1129.518159	2016.04761
z12	ZNF423	z1	2	71.04880428	220.4910698	1217.055855
z13	ZNF423	z1	3	348.4027286	1197.263116	3660.523912
z13	ZNF423	z1	3	396.2938625	382.1740548	1866.294752
z13	ZNF423	z1	3	510.2691059	306.0776558	3089.382446
z13	ZNF423	z1	3	383.6706985	82.94610435	1030.870525
z13	ZNF423	z1	3	1940.124939	2395.305634	1509.231544
z13	ZNF423	z1	3	964.1108377	2388.774606	2313.510049
z13	ZNF423	z1	3	313.4370742	537.801239	1562.189181
z13	ZNF423	z1	3	626.4732488	2593.936625	1644.060359
z13	ZNF423	z1	3	298.8528595	929.0452096	884.0033003
z13	ZNF423	z1	3	233.9955546	2215	1394.235555
z13	ZNF423	z1	3	1017.761536	1287.803772	933.1236369
z13	ZNF423	z1	3	1376.33394	1006.748639	1453.445262
z13	ZNF423	z1	3	408.6445408	539.4434133	3085.370842
z13	ZNF423	z1	3	198.6858618	3313.502075	1385.177139
z13	ZNF423	z1	3	2036.1875	1296.9375	1031.0625
z13	ZNF423	z1	3	940.8670618	2191.291087	1665.428108
z13	ZNF423	z1	3	1861.797567	3250.957006	1100.653798
z13	ZNF423	z1	3	114.7044598	166.7699113	1106.890977
z13	ZNF423	z1	3	574.3905843	2520.106916	991.5450892
z13	ZNF423	z1	3	256.2535779	180.0536335	1905.110781
z13	ZNF423	z1	3	94.61621757	411.8330635	1519.31297
z13	ZNF423	z1	3	78.03173049	3172.943301	1097.307086
z13	ZNF423	z1	3	292.7496471	2001.162115	2404.160485
z13	ZNF423	z1	3	294.2946969	346.8959441	1829.582685
z13	ZNF423	z1	3	282.0970793	460.0159003	1828.709651
z13	ZNF423	z1	3	100.9457684	146.475678	1928.019879
z13	ZNF423	z1	3	231.8303856	694.3523987	1719.181165
z13	ZNF423	z1	3	246.9538282	2025.860134	1411.524837
z13	ZNF423	z1	3	134.4869571	1258.489159	1331.43908
z13	ZNF423	z1	3	1186.993191	2034.931346	2305.170149
z13	ZNF423	z1	3	140.9657388	2187.420426	1469.201237
z13	ZNF423	z1	3	157.4737591	287.4734692	1713.524936
z13	ZNF423	z1	3	1040.169661	680.8068936	1971.952038
z13	ZNF423	z1	3	183.2576506	287.997584	1359.32921
z13	ZNF423	z1	3	976.413022	1532.117158	1241.337949
z13	ZNF423	z1	3	1119.333808	702.8601801	1945.854076
z13	ZNF423	z1	3	344.4661578	726.7323421	1497.307871
z13	ZNF423	z1	3	1195.884615	1172.961538	961.3846154
z13	ZNF423	z1	3	297.2003973	1471.824373	229.6929474
z13	ZNF423	z1	3	196.1273009	456.9349205	835.780622
z13	ZNF423	z1	3	103.5524995	285.8671036	454.9327371
z13	ZNF423	z1	3	91.47039986	3511.82221	860.197618
z13	ZNF423	z1	3	117.1353399	75.49236922	1428.406283
z13	ZNF423	z1	3	1010.580675	957.745287	1063.663752
z13	ZNF423	z1	3	846.6241608	1052.364287	1471.14895
z13	ZNF423	z1	3	89.20829303	170.2408236	2198.647571
z13	ZNF423	z1	3	114.2513559	2811.35598	1905.401728
z13	ZNF423	z1	3	98.33422822	401.8218149	1272.382446
z13	ZNF423	z1	3	1657.082652	3279.101074	1642.62716
z13	ZNF423	z1	3	639.517781	1081.833429	1979.659356
z13	ZNF423	z1	3	631.9270503	533.6055425	1698.170799
z13	ZNF423	z1	3	131.4271766	448.7383674	1766.463462
z13	ZNF423	z1	3	574.1022725	426.3183648	654.0689284
z13	ZNF423	z1	3	102.5502706	573.5372843	1246.244552
z2	ZNF423	z2	1	161.3047504	390.8633408	527.5440543
z2	ZNF423	z2	1	170.0086463	1747.676397	706.9751434
z2	ZNF423	z2	1	72.24802399	1197.90621	2533.267334
z2	ZNF423	z2	1	110.9027316	189.6309772	2059.6379
z2	ZNF423	z2	1	176.9471548	1279.933265	1679.956493
z2	ZNF423	z2	1	83.25203745	301.8838485	2204.109198
z2	ZNF423	z2	1	87.50458319	259.6095664	1637.84572
z2	ZNF423	z2	1	180.4132309	275.7757802	1537.224422
z2	ZNF423	z2	1	79.74019822	1800.394563	2420.632138
z2	ZNF423	z2	1	125.6321534	3607.194777	2012.170227
z2	ZNF423	z2	1	340.3574341	1130.705118	3074.765063
z2	ZNF423	z2	1	89.80872072	1530.081229	1033.303066
z2	ZNF423	z2	1	115.081398	2532.006325	692.5480957
z2	ZNF423	z2	1	183.0008545	1139.084488	3312.475952
z2	ZNF423	z2	1	61	1879.6	793.6666667
z2	ZNF423	z2	1	110	432.6923077	950.1538462
z2	ZNF423	z2	1	78.05210807	838.27321	1571.245655
z2	ZNF423	z2	1	830.5810674	651.5782369	2174.305349
z2	ZNF423	z2	1	70.61383108	421.3358236	608.1929036
z2	ZNF423	z2	1	185.2760658	1365.019679	2025.683055
z2	ZNF423	z2	1	97.91666667	583.8333333	2532.833333
z2	ZNF423	z2	1	136.3206792	619.2599066	2725.007261
z2	ZNF423	z2	1	542.4715169	559.6939426	2697.724202
z2	ZNF423	z2	1	1130.21005	913.5952725	3409.750244
z2	ZNF423	z2	1	446.946769	213.9141658	2274.038025
z2	ZNF423	z2	1	103.4118509	374.8491478	1786.79358
z2	ZNF423	z2	1	424.8134534	1072.91671	2414.687891
z2	ZNF423	z2	1	204.7760818	1131.15072	2717.52417
z2	ZNF423	z2	1	295.6733036	1216.299313	2771.768051
z2	ZNF423	z2	1	273.4795647	867.5004044	2104.833405
z2	ZNF423	z2	1	233.2128568	678.993794	3620.098511
z2	ZNF423	z2	1	48.21199875	166.6280014	1924.080005
z2	ZNF423	z2	1	159.473802	449.3876121	3286.858321
z2	ZNF423	z2	1	53.55632141	116.5605151	1077.271245
z2	ZNF423	z2	1	140.9456469	2453.909743	2226.090535
z2	ZNF423	z2	1	123.256736	1162.78063	2895.912543
z2	ZNF423	z2	1	149.1953205	492.8232277	2166.194574
z2	ZNF423	z2	1	83.95024787	541.3607347	2436.680962
z2	ZNF423	z2	1	162.7190305	249.1796464	1745.937068
z2	ZNF423	z2	1	113.0337296	158.1237932	3226.685117
z2	ZNF423	z2	1	54.91966375	187.6700166	1344.990364
z2	ZNF423	z2	1	117.8956053	556.4635569	2544.835083
z2	ZNF423	z2	1	158.1180208	486.6364434	3405.469594
z2	ZNF423	z2	1	115.0804235	198.5868321	2040.307521
z2	ZNF423	z2	1	199.6351776	265.7258889	3240.496094
z2	ZNF423	z2	1	396.2913017	572.6879349	2820.763786
z2	ZNF423	z2	1	134.0312913	716.0472656	2387.331409
z2	ZNF423	z2	1	104.6176594	2274.065002	995.3188302
z2	ZNF423	z2	1	123.133152	357.8566551	1913.192174
z2	ZNF423	z2	1	256.1652059	3788.497135	2633.303955
z2	ZNF423	z2	1	180.1409177	995.5948299	1068.831869
z2	ZNF423	z2	1	140.0034027	152.9111469	2628.54823
z2	ZNF423	z2	1	112.3650753	216.8345666	2176.096417
z2	ZNF423	z2	1	127.8658953	161.3897734	2416.249084
z2	ZNF423	z2	1	82.96422889	936.6218151	1578.135187
z2	ZNF423	z2	1	249.7631653	256.2315048	1040.185321
z2	ZNF423	z2	1	129.3242811	1936.084893	1692.941037
z2	ZNF423	z2	1	191.9796855	372.7959115	3100.145479
z2	ZNF423	z2	1	160.4090056	1771.859604	1759.63702
z2	ZNF423	z2	1	123.1639233	328.3259277	2497.109699
z2	ZNF423	z2	1	110.6704285	341.1424026	2683.170382
z2	ZNF423	z2	1	97.14775947	725.7532821	1861.176585
z2	ZNF423	z2	1	87.89664063	1129.518159	2016.04761
z2	ZNF423	z2	1	71.04880428	220.4910698	1217.055855
z22	ZNF423	z2	2	41.34635607	529.9103368	1573.066031
z22	ZNF423	z2	2	36.18819377	1350.820532	3061.306763
z22	ZNF423	z2	2	40.99731318	361.6511298	1725.474594
z22	ZNF423	z2	2	14.17588284	378.8185208	1347.945351
z22	ZNF423	z2	2	76.49826355	234.7545967	3394.768806
z22	ZNF423	z2	2	67.4213703	348.4261086	2847.887393
z22	ZNF423	z2	2	31.55159187	1166.25824	2994.622824
z22	ZNF423	z2	2	34.89757652	438.8860733	2321.568362
z22	ZNF423	z2	2	88.70422897	82.43815994	1824.451217
z22	ZNF423	z2	2	51.57692464	272.0227366	2236.970163
z22	ZNF423	z2	2	60.74165017	62.81748127	2401.639809
z22	ZNF423	z2	2	78.72348458	2755.484214	2526.453694
z22	ZNF423	z2	2	89.30016972	190.033459	4387.59702
z22	ZNF423	z2	2	140.695971	225.3815059	2541.54295
z22	ZNF423	z2	2	158.7657002	68.43277925	2202.163099
z22	ZNF423	z2	2	159.3592386	395.2819996	1449.315783
z22	ZNF423	z2	2	188.2137372	907.6611646	2465.447991
z22	ZNF423	z2	2	109.8905495	539.6675383	2481.29191
z22	ZNF423	z2	2	117.3813938	17.69881557	1325.593955
z22	ZNF423	z2	2	256.1327724	147.4491515	3362.985788
z22	ZNF423	z2	2	131.9099601	56.26297052	1854.762881
z22	ZNF423	z2	2	358.7060387	1102.733462	3804.638742
z22	ZNF423	z2	2	161.6367111	600.0339978	3144.434339
z22	ZNF423	z2	2	109.838958	97.29550552	2255.84685
z22	ZNF423	z2	2	140.9379149	459.3447912	1907.240673
z22	ZNF423	z2	2	65.41172302	734.1494897	1383.123345
z22	ZNF423	z2	2	107.232786	38.26029309	1095.545559
z22	ZNF423	z2	2	299.418376	1050.857583	1708.972663
z22	ZNF423	z2	2	463.0940526	1013.664037	3029.431202
z22	ZNF423	z2	2	154.3060504	331.4810072	2948.41615
z22	ZNF423	z2	2	272.9861101	344.6025754	2317.104438
z22	ZNF423	z2	2	248.9138298	534.5932816	3268.433009
z22	ZNF423	z2	2	172.5769231	557	2203.884615
z22	ZNF423	z2	2	178.7151489	1270.248054	1714.747067
z22	ZNF423	z2	2	135.2519861	99.53891581	1524.283924
z22	ZNF423	z2	2	342.5013721	1111.429421	2136.941576
z22	ZNF423	z2	2	125.4307852	357.5772678	958.8441786
z22	ZNF423	z2	2	141.8958609	345.2690255	1844.578172
z22	ZNF423	z2	2	51.01844113	80.28713168	1512.971946
z22	ZNF423	z2	2	149.6045575	203.9308508	1839.56486
z22	ZNF423	z2	2	278.0498195	1935.649143	2248.924583
z22	ZNF423	z2	2	215.5421832	1461.42846	1666.938878
z22	ZNF423	z2	2	131.3354087	607.1247479	1907.069869
z22	ZNF423	z2	2	251.5481323	477.9878296	3836.607104
z22	ZNF423	z2	2	274.8403973	90.24920471	1645.425773
z22	ZNF423	z2	2	238.0716916	219.3768579	1275.059674
z22	ZNF423	z2	2	224.4946478	598.0047212	3677.592796
z22	ZNF423	z2	2	103.1289343	12.30215732	2809.838248
z22	ZNF423	z2	2	123.3347003	1912.584666	1762.008759
z22	ZNF423	z2	2	183.4465	381.2116129	1916.950554
z22	ZNF423	z2	2	236.7459001	829.3618188	2522.141085
z22	ZNF423	z2	2	1186.373529	1468.95617	1538.814294
z22	ZNF423	z2	2	168.6498169	158.5216711	2839.33677
z22	ZNF423	z2	2	96.71891848	136.8651104	2403.217834
z22	ZNF423	z2	2	112.3078703	772.7207059	2250.339248
z22	ZNF423	z2	2	130.2859344	172.6102416	1814.853904
z22	ZNF423	z2	2	223.1879102	2908.689895	2371.352866
z22	ZNF423	z2	2	260.8294689	2009.100486	3103.8052
z22	ZNF423	z2	2	104.1689996	483.3993536	1970.638407
z22	ZNF423	z2	2	157.7452566	1239.511611	2369.47912
z23	ZNF423	z2	3	184.2349685	1881.12119	661.4757106
z23	ZNF423	z2	3	287.4462271	1684.232848	1146.867149
z23	ZNF423	z2	3	912.68153	165.6870243	1291.941672
z23	ZNF423	z2	3	237.4792238	1218.039639	1865.840433
z23	ZNF423	z2	3	109.0547662	1997.577669	991.7146059
z23	ZNF423	z2	3	1229.643127	1347.775623	1075.850305
z23	ZNF423	z2	3	192.231486	2868.116052	1287.506604
z23	ZNF423	z2	3	126.6050379	2760.426042	1597.43634
z23	ZNF423	z2	3	117.7293485	3166.46566	1726.014809
z23	ZNF423	z2	3	146.3088154	224.0727924	1609.261989
z23	ZNF423	z2	3	217.7729838	3703.606474	899.541893
z23	ZNF423	z2	3	94.84190838	3456.093957	1582.253897
z23	ZNF423	z2	3	148.6938398	443.6195223	1590.73463
z23	ZNF423	z2	3	73.15910429	494.1226681	1207.367433
z23	ZNF423	z2	3	105.5213825	2610.40904	1233.439534
z23	ZNF423	z2	3	136.9518127	152.033886	1323.749512
z23	ZNF423	z2	3	84.69158363	285.998628	1536.813517
z23	ZNF423	z2	3	335.0824638	1647.369131	980.5781344
z23	ZNF423	z2	3	153.2888387	1256.358326	1444.039833
z23	ZNF423	z2	3	155.8814837	2438.707408	1368.305454
z23	ZNF423	z2	3	109.5614098	625.2239448	938.9529911
z23	ZNF423	z2	3	821.6658865	2408.94458	926.0218459
z23	ZNF423	z2	3	107.6827996	492.4249735	2126.897512
z23	ZNF423	z2	3	165.3090433	308.2678469	1975.58852
z23	ZNF423	z2	3	113.3458033	1174.105039	2135.830609
z23	ZNF423	z2	3	100.7126068	834.9296045	1565.672803
z23	ZNF423	z2	3	121.2019571	1134.8741	2249.797387
z23	ZNF423	z2	3	76.25609589	3334.768723	1016.776672
z23	ZNF423	z2	3	114.2987797	2069.795525	1166.374878
z23	ZNF423	z2	3	69.62504979	481.5670439	1414.294241
z23	ZNF423	z2	3	300.2413139	320.7943115	571.5567284
z23	ZNF423	z2	3	75.70068187	1593.045658	933.2501093
z23	ZNF423	z2	3	111.4565468	348.7059509	1245.501306
z23	ZNF423	z2	3	76.58846929	1663.584491	445.1950805
z23	ZNF423	z2	3	123.8496712	451.10741	1019.716974
z23	ZNF423	z2	3	87.28054476	305.2711811	899.1697025
z23	ZNF423	z2	3	176.146587	1031.561252	817.7492787
z23	ZNF423	z2	3	177.240308	789.2785842	1477.754901
z23	ZNF423	z2	3	69.15521843	280.3573898	677.5479945
z23	ZNF423	z2	3	176.0903429	1308.085645	272.4991927
z23	ZNF423	z2	3	100.7940803	154.649077	1975.345992
z23	ZNF423	z2	3	68.28788573	365.0658543	939.0546422
z23	ZNF423	z2	3	186.4678864	633.9030151	491.1954651
z23	ZNF423	z2	3	189.6363152	164.3365377	1278.084079
z23	ZNF423	z2	3	71.28554137	1452.170683	1169.465552
z23	ZNF423	z2	3	152.3454552	326.5433998	1670.771652
z23	ZNF423	z2	3	119.224165	739.4956875	1126.488575
z23	ZNF423	z2	3	145.0561816	1441.679179	1563.958285
z23	ZNF423	z2	3	109.8943736	399.9695202	1308.011399
z23	ZNF423	z2	3	170.3116433	716.1630075	1002.49859
z23	ZNF423	z2	3	98.96301705	1116.65986	996.8930555
z23	ZNF423	z2	3	112.5004743	76.89226963	935.5546358
z23	ZNF423	z2	3	139.7797918	1504.2194	2004.966346
z23	ZNF423	z2	3	220.1733042	3582.074079	1127.854443
z23	ZNF423	z2	3	104.7531949	1801.571963	1377.661838
z23	ZNF423	z2	3	60.2977216	418.7506294	601.740342
z23	ZNF423	z2	3	106.4633967	159.5988651	778.1034783
z23	ZNF423	z2	3	69.74891894	315.7229601	1460.328137
z23	ZNF423	z2	3	125.2278464	114.6583797	1673.637293
z23	ZNF423	z2	3	1091.377638	177.1185946	1348.76035
z23	ZNF423	z2	3	121.8602958	136.7718801	1224.940392
z23	ZNF423	z2	3	89.72834639	2400.79374	848.4014199
