# Supplementary material for: Zfp423 Regulates Sonic Hedgehog Signaling via Primary Cilium Function
Source: PLoS Genet. 2016 Oct 11;12(10):e1006357. doi: 10.1371/journal.pgen.1006357 (PMC5065120; doi:10.1371/journal.pgen.1006357)
Supplement: S10 Table — For paired littermates, the pair number, Zfp423 genotype (wt or nur12 homozygous) and frequency of Ift88 staining at tips only, throughout the full cilium, or not detected (nd) and total number of cilia imaged for each animal are given. (TXT) [file pgen.1006357.s010.txt]

pair	genotype	Ift88tips	Ift88full	Ift88nd	total
1	wt	1	44	0	45
1	nur12	3	40	6	49
2	wt	0	28	4	32
2	nur12	7	17	18	42
3	wt	6	23	1	30
3	nur12	3	17	4	24
4	wt	2	45	2	49
4	nur12	2	27	6	35
5	wt	1	39	0	40
5	nur12	5	23	4	32
all	wt	10	179	7	196
all	nur12	20	124	38	182
