# Supplementary material for: Zfp423 Regulates Sonic Hedgehog Signaling via Primary Cilium Function
Source: PLoS Genet. 2016 Oct 11;12(10):e1006357. doi: 10.1371/journal.pgen.1006357 (PMC5065120; doi:10.1371/journal.pgen.1006357)
Supplement: S11 Table — Littermate pair, Zfp423 genotype, and Ift88 intensity measures are shown. (TXT) [file pgen.1006357.s011.txt]

pair	geno	ift88i
1	n12	760.0396525
1	n12	589.6758491
1	n12	204.5751373
1	n12	180.3502401
1	n12	692.1769832
1	n12	163.1477308
1	n12	14.26111145
1	n12	667.5128174
1	n12	328.2874786
1	n12	405.295445
1	n12	28.26477487
1	n12	633.3014744
1	n12	90.40220337
1	n12	0
1	n12	571.7642263
1	n12	715.0905219
1	n12	0
1	n12	401.2040283
1	n12	192.5207367
1	n12	114.3729553
1	n12	176.7866364
1	n12	143.6754565
1	n12	51.79855008
1	n12	35.33333333
1	n12	285.561946
1	n12	71.0439613
1	n12	188.330572
1	n12	522.4074599
1	n12	1277.478899
1	n12	93.45703125
1	n12	175.232214
1	n12	41.69273949
1	n12	254.705363
1	n12	61.93571472
1	n12	1010.796076
1	n12	714.5748088
1	n12	693.7834614
1	n12	0
1	n12	1124.739648
1	n12	590.5765449
1	n12	428.8791504
1	n12	150.4692244
1	n12	125.6666667
1	n12	436.9691332
1	n12	503.0443813
1	n12	497.6358904
1	n12	130.7640228
1	n12	483.3160061
1	n12	625.7408752
1	wt	1512.704272
1	wt	1194.250809
1	wt	762.1538462
1	wt	1205.212524
1	wt	792.4444444
1	wt	721.65861
1	wt	2012.588873
1	wt	904.29456
1	wt	2831.987053
1	wt	781.838385
1	wt	72.51303864
1	wt	441.8355865
1	wt	671.8414795
1	wt	616.6931305
1	wt	1171.53162
1	wt	781.4806885
1	wt	161.2049425
1	wt	378.459432
1	wt	939.1940511
1	wt	774.9924316
1	wt	1428.009228
1	wt	950.4356341
1	wt	830.0958396
1	wt	2340.293474
1	wt	2135.473454
1	wt	323.6000588
1	wt	1206.725098
1	wt	854.8112575
1	wt	845.5391846
1	wt	720.309672
1	wt	843.3014526
1	wt	1102.846882
1	wt	1273.347998
1	wt	1238.246658
1	wt	1734.371997
1	wt	2110.595137
1	wt	107.3148193
1	wt	875.1869659
1	wt	869.8
1	wt	553.0200738
1	wt	808.0266164
1	wt	868.1006517
1	wt	1082.653977
1	wt	1214.838161
1	wt	791.5333333
2	n12	9.636203003
2	n12	32.16666667
2	n12	0
2	n12	632.4760971
2	n12	0
2	n12	0
2	n12	0
2	n12	1039.998457
2	n12	0
2	n12	0
2	n12	0
2	n12	0
2	n12	43
2	n12	0
2	n12	0
2	n12	0
2	n12	917.7199266
2	n12	168.5653076
2	n12	0
2	n12	373.584317
2	n12	0
2	n12	1917.049561
2	n12	1646.125336
2	n12	1129.581746
2	n12	10.11203766
2	n12	1048.009277
2	n12	1754.713609
2	n12	38.06504059
2	n12	0
2	n12	1018.775991
2	n12	111.4467684
2	n12	230.3906139
2	n12	80.35466512
2	n12	38.81607492
2	n12	798.1600003
2	n12	0
2	n12	1514.128838
2	n12	0
2	n12	0
2	n12	0
2	n12	1487.418147
2	n12	384.7362213
2	n12	0
2	wt	279.4
2	wt	254.1769477
2	wt	1560.25
2	wt	0
2	wt	0
2	wt	48.38465881
2	wt	1482.786304
2	wt	166.6766968
2	wt	254.0885735
2	wt	320.2448261
2	wt	648.7082187
2	wt	1142.212514
2	wt	343.2296055
2	wt	5.158215841
2	wt	140.1553014
2	wt	1317.568581
2	wt	764.6396891
2	wt	828.8000766
2	wt	460.8873169
2	wt	467.9177043
2	wt	873.6627197
2	wt	229.2072519
2	wt	197.0846388
2	wt	375.6545743
2	wt	489.9236315
2	wt	186.227478
2	wt	578.8440918
2	wt	235.3936971
2	wt	6.184581083
2	wt	697.7853343
2	wt	253.3208466
2	wt	1589.71283
3	n12	670.9447303
3	n12	85.72598267
3	n12	481.1230835
3	n12	667.7168376
3	n12	353.790095
3	n12	575.7945709
3	n12	542.3806974
3	n12	0
3	n12	93.20388207
3	n12	462.1290987
3	n12	233.7777778
3	n12	393.4
3	n12	122.8
3	n12	136.7096278
3	n12	329.4305392
3	n12	591.7989807
3	n12	0.081800673
3	n12	0
3	n12	47.72864342
3	n12	395.0120392
3	n12	539.4444444
3	n12	243.4472046
3	n12	0
3	n12	513.2908554
3	wt	143.4356567
3	wt	545.4507202
3	wt	916.185318
3	wt	271.4502147
3	wt	285.1277799
3	wt	145.2043381
3	wt	937.125
3	wt	640.3285522
3	wt	59.26168823
3	wt	560.3598633
3	wt	217.2857143
3	wt	221.2660784
3	wt	385.0028839
3	wt	253.0903727
3	wt	211.7796402
3	wt	220.4689941
3	wt	104.8431896
3	wt	146.2658997
3	wt	267.4545455
3	wt	309.4290244
3	wt	327.9110463
3	wt	317.1769148
3	wt	150.6132914
3	wt	962.5415283
3	wt	92.31483241
3	wt	673.373761
3	wt	295.9665756
3	wt	754.0042664
3	wt	108.1928589
3	wt	287.0702569
4	n12	222.8981561
4	n12	659.6359685
4	n12	94.50067861
4	n12	663.7534248
4	n12	0
4	n12	120.9949409
4	n12	736.6363932
4	n12	88.12321949
4	n12	5.923076923
4	n12	477.8238418
4	n12	280.1926392
4	n12	336.9345947
4	n12	513.7599716
4	n12	477.5588379
4	n12	902.1181885
4	n12	1212.701864
4	n12	362.6248576
4	n12	328.3511804
4	n12	537.3440857
4	n12	238.2151583
4	n12	654.2222222
4	n12	5.07149799
4	n12	508.7586212
4	n12	5.887634277
4	n12	68.90909091
4	n12	0
4	n12	0
4	n12	550.478567
4	n12	415.0790202
4	n12	756.082312
4	n12	1048.907859
4	n12	86.29035187
4	n12	311.4857734
4	n12	402.1812157
4	n12	348.2519034
4	wt	242.1938236
4	wt	1291.017334
4	wt	221.6172129
4	wt	562.5185191
4	wt	463.7200012
4	wt	91.95778616
4	wt	944.8567149
4	wt	788.9387512
4	wt	23.95680891
4	wt	81.5
4	wt	494.051885
4	wt	767.1451886
4	wt	496.0714286
4	wt	1788.608974
4	wt	636.1480011
4	wt	640.6430664
4	wt	1037.25
4	wt	0
4	wt	188.282814
4	wt	1154.764587
4	wt	128.6362915
4	wt	1518.5
4	wt	802
4	wt	459.1343994
4	wt	627.2547268
4	wt	865.8040728
4	wt	661.3225564
4	wt	1009.241558
4	wt	50.38230757
4	wt	1218.398926
4	wt	811.200813
4	wt	1237.807021
4	wt	938.9952393
4	wt	1498.834322
4	wt	113.7137349
4	wt	901.6580089
4	wt	934.6682
4	wt	599.1023298
4	wt	801.5234845
4	wt	608.0712314
4	wt	1154.178213
4	wt	373.3122599
4	wt	0
4	wt	848.9967695
4	wt	531.8262939
4	wt	654.7357056
4	wt	608.7327414
4	wt	488.7189263
4	wt	1096.703423
4	wt	105.3636364
5	n12	209.7429047
5	n12	337.5
5	n12	305.2766936
5	n12	529.1573094
5	n12	358.1494235
5	n12	376.4384906
5	n12	454.6377848
5	n12	883.3235561
5	n12	707.2104492
5	n12	154.8733651
5	n12	0
5	n12	280.7284451
5	n12	114.5932274
5	n12	116.4415505
5	n12	163.6666667
5	n12	70.88000706
5	n12	16.13249359
5	n12	135.75
5	n12	218.5870667
5	n12	26.76653798
5	n12	193.601696
5	n12	72.66397285
5	n12	141.3814253
5	n12	235.5
5	n12	113.1895447
5	n12	56.66670227
5	n12	222.2132492
5	n12	87.70186322
5	n12	252.9733429
5	n12	53.45062161
5	n12	0
5	n12	131.8705937
5	n12	0
5	wt	550.1875361
5	wt	1270.651375
5	wt	671.1124215
5	wt	660.4410052
5	wt	852.7790405
5	wt	789.4070618
5	wt	272.0959737
5	wt	1448.489666
5	wt	885.6989237
5	wt	518.9066467
5	wt	667.6155539
5	wt	166.2482469
5	wt	572.4477001
5	wt	1153.901581
5	wt	996.5882353
5	wt	601.5781398
5	wt	732.5721083
5	wt	232.9102086
5	wt	885.7026978
5	wt	1814.365374
5	wt	399.3268761
5	wt	761.0311565
5	wt	235.6234828
5	wt	895.1336365
5	wt	688.1640158
5	wt	1005.384671
5	wt	587.6168009
5	wt	203.3041077
5	wt	371.5167476
5	wt	343.3008341
5	wt	255.7588834
5	wt	215.5833001
5	wt	399.1766453
5	wt	488.3263942
5	wt	364.2543966
5	wt	230.093093
5	wt	982.727417
5	wt	765.8331706
5	wt	746.5996552
5	wt	970.0487162
