# Supplementary material for: Zfp423 Regulates Sonic Hedgehog Signaling via Primary Cilium Function
Source: PLoS Genet. 2016 Oct 11;12(10):e1006357. doi: 10.1371/journal.pgen.1006357 (PMC5065120; doi:10.1371/journal.pgen.1006357)
Supplement: S12 Table — For paired littermate tissue samples, normalized RT-qPCR values are given for the Zfp423nur12 mutant and its control littermate for each of the five genes tested. (TXT) [file pgen.1006357.s012.txt]

pair	gene	mutant	littermate
1	1tulp3	5.658	1
2	1tulp3	0.769	0.353
3	1tulp3	0.993	0.14
4	1tulp3	1.35	0.316
5	1tulp3	1.551	1.276
6	1tulp3	0.973	0.338
7	1tulp3	3	1.562
1	2wdr34	4.511	1
2	2wdr34	0.573	0.628
3	2wdr34	4.245	1.172
4	2wdr34	0.698	1.9923
5	2wdr34	0.904	0.87515
6	2wdr34	0.36	0.08784
7	2wdr34	2.62	1.481
1	3nek9	1.895	1
2	3nek9	1.468	0.40581
3	3nek9	5.579	1.021
4	3nek9	1.53	0.426
5	3nek9	1.379	1.01522
6	3nek9	0.157	0.0417
7	3nek9	2.329	1.6828
1	4IFT70	18.183	1
2	4IFT70	4.1043	0.395
3	4IFT70	10.65	12.8486
4	4IFT70	1.271	1.95069
5	4IFT70	7.7362	7.51549
6	4IFT70	0.319	0.11842
7	4IFT70	54.19398	15.3072
1	5arl4d	3.941	1
2	5arl4d	4.4325	2.3013
3	5arl4d	8.1229	1.504
4	5arl4d	1.1974	2.394
5	5arl4d	2.747	0.4811
6	5arl4d	17.33	4.583
7	5arl4d	9.637	2.457
