# Supplementary material for: Zfp423 Regulates Sonic Hedgehog Signaling via Primary Cilium Function
Source: PLoS Genet. 2016 Oct 11;12(10):e1006357. doi: 10.1371/journal.pgen.1006357 (PMC5065120; doi:10.1371/journal.pgen.1006357)
Supplement: S13 Table — For each of five indicated PCR assays, the antibody used, experimental trial, Cq and ΔCq values, and measured level normalized to input and IgG control are provided. (TXT) [file pgen.1006357.s013.txt]

Target	Source	Experiment	Ab	Fraction	Cq	deltaCq	vInput	vIgG
259C14S	mouseGCPs	goat1	goat	Zfp423	33.40	3.099603884	0.116661151	0.111921017
259C14S	mouseGCPs	goat2	goat	Zfp423	33.70	5.671889792	0.019615123	0.318379775
259C14S	mouseGCPs	goat3	goat	Zfp423	34.42	7.206629146	0.006769997	0.449159664
259C14S	mouseGCPs	goat4	goat	Zfp423	33.10	3.74202187	0.074737604	0.433922498
259C14S	mouseGCPs	rabbit_yw_1	rabbit	Zfp423	28.32	-0.70719061	1.632621781	2.162576851
259C14S	mouseGCPs	rabbit_yw_2	rabbit	Zfp423	27.91	0.154139499	0.898668227	2.141916952
arl4d_p1	mouseGCPs	goat1	goat	Zfp423	33.11818833	3.906435549	0.066687698	4.755894049
arl4d_p1	mouseGCPs	goat2	goat	Zfp423	34.22	6.015112341	0.015462181	0.844982069
arl4d_p1	mouseGCPs	goat3	goat	Zfp423	37.4984758	7.418616976	0.005844855	0.045618244
arl4d_p1	mouseGCPs	goat4	goat	Zfp423	29.05	0.527356391	0.693824942	0.58026248
arl4d_p1	mouseGCPs	rabbit_yw_1	rabbit	Zfp423	30.80	-0.036391358	1.025545398	1.027488796
arl4d_p1	mouseGCPs	rabbit_yw_2	rabbit	Zfp423	29.49	0.196800315	0.872483459	3.025965521
tulp3_p1	mouseGCPs	goat1	goat	Zfp423	32.54086957	4.910454523	0.033251091	4.815703697
tulp3_p1	mouseGCPs	goat2	goat	Zfp423	33.79	6.047709453	0.015116737	1.779184703
tulp3_p1	mouseGCPs	goat3	goat	Zfp423	27.96762447	0.224045396	0.856161344	0.380511805
tulp3_p1	mouseGCPs	goat4	goat	Zfp423	29.44	0.374422047	0.771414385	0.579370168
tulp3_p1	mouseGCPs	rabbit_yw_1	rabbit	Zfp423	31.14	-0.002835469	1.00196733	0.227674777
tulp3_p1	mouseGCPs	rabbit_yw_2	rabbit	Zfp423	29.44	0.284992393	0.820745937	1.374026422
tulp3_p2	mouseGCPs	goat1	goat	Zfp423	32.31860892	5.03758686	0.030446351	2.322088026
tulp3_p2	mouseGCPs	goat2	goat	Zfp423	35.22	6.614279529	0.010207126	1.547096766
tulp3_p2	mouseGCPs	goat3	goat	Zfp423	33.97117628	4.371242406	0.048319777	1.033860092
tulp3_p2	mouseGCPs	goat4	goat	Zfp423	38.11	9.99063439	0.000982923	0.409940785
tulp3_p2	mouseGCPs	rabbit_yw_1	rabbit	Zfp423	30.52	0.305806742	0.80898971	8.644216788
tulp3_p2	mouseGCPs	rabbit_yw_2	rabbit	Zfp423	30.50	1.153001438	0.449688708	10.60605645
tulp3_p3	mouseGCPs	goat1	goat	Zfp423	30.11009037	3.762210819	0.073699017	4.872598098
tulp3_p3	mouseGCPs	goat2	goat	Zfp423	33.02	5.502243762	0.022062747	3.770389914
tulp3_p3	mouseGCPs	goat3	goat	Zfp423	32.66314789	5.4880357	0.0222811	2.644260217
tulp3_p3	mouseGCPs	goat4	goat	Zfp423	32.71	4.756256788	0.037001901	3.265930434
tulp3_p3	mouseGCPs	rabbit_yw_1	rabbit	Zfp423	27.48	-0.028596061	1.020019025	25.56456645
tulp3_p3	mouseGCPs	rabbit_yw_2	rabbit	Zfp423	27.21	-0.126866795	1.091919723	15.77961868
