# Supplementary material for: Zfp423 Regulates Sonic Hedgehog Signaling via Primary Cilium Function
Source: PLoS Genet. 2016 Oct 11;12(10):e1006357. doi: 10.1371/journal.pgen.1006357 (PMC5065120; doi:10.1371/journal.pgen.1006357)
Supplement: S14 Table — For doubly transfected cells, each shRNA virus used, the categorical translocation score assigned by five independent raters along with the median and mean scores are given. (TXT) [file pgen.1006357.s014.txt]

image	experiment	virus_1	virus_2	rater1	rater2	rater3	rater4	rater5	median	mean
AA-7	1	ZNF423	ctrl	1	2	1	1	2	1	1.4
B-1	1	ZNF423	ctrl	1	2	1	1	2	1	1.4
B-4	1	ZNF423	ctrl	1	1	1	1	1	1	1
BB-2	1	ZNF423	ctrl	1	1	1	1	1	1	1
BB-5	1	ZNF423	ctrl	1	2	2	1	1	1	1.4
BB-9	1	ZNF423	ctrl	1	1	1	1	1	1	1
C-8	1	ZNF423	ctrl	1	1	1	1	1	1	1
CC-3	1	ZNF423	ctrl	1	2	1	2	1	1	1.4
CC-6	1	ZNF423	ctrl	1	2	1	1	1	1	1.2
DD-10	1	ZNF423	ctrl	1	1	1	1	1	1	1
DD-6	1	ZNF423	ctrl	1	1	1	1	2	1	1.2
EE-8	1	ZNF423	ctrl	1	1	1	1	1	1	1
G-2	1	ZNF423	ctrl	1	1	1	1	1	1	1
GG-4	1	ZNF423	ctrl	1	1	2	1	2	1	1.4
HH-2	1	ZNF423	ctrl	1	2	1	1	2	1	1.4
HH-9	1	ZNF423	ctrl	1	1	1	1	1	1	1
I-5	1	ZNF423	ctrl	1	1	1	1	1	1	1
J-2	1	ZNF423	ctrl	1	2	1	1	2	1	1.4
N-3	1	ZNF423	ctrl	1	2	1	1	1	1	1.2
N-9	1	ZNF423	ctrl	1	1	1	1	1	1	1
O-9	1	ZNF423	ctrl	1	1	1	1	1	1	1
T-2	1	ZNF423	ctrl	1	1	1	1	1	1	1
T-6	1	ZNF423	ctrl	1	1	2	1	2	1	1.4
U-7	1	ZNF423	ctrl	1	1	1	1	1	1	1
V-4	1	ZNF423	ctrl	1	2	1	1	2	1	1.4
Y-10	1	ZNF423	ctrl	1	1	1	1	1	1	1
Z-10	1	ZNF423	ctrl	1	1	1	1	1	1	1
Z-2	1	ZNF423	ctrl	1	1	1	1	1	1	1
A-6	1	ZNF423	ctrl	2	2	2	2	2	2	2
A-7	1	ZNF423	ctrl	2	2	2	2	2	2	2
B-7	1	ZNF423	ctrl	2	2	2	2	2	2	2
B-8	1	ZNF423	ctrl	3	2	2	2	2	2	2.2
BB-6	1	ZNF423	ctrl	2	2	2	2	2	2	2
C-3	1	ZNF423	ctrl	2	2	2	2	2	2	2
C-6	1	ZNF423	ctrl	2	2	2	2	2	2	2
CC-9	1	ZNF423	ctrl	1	2	1	2	2	2	1.6
D-4	1	ZNF423	ctrl	2	2	2	2	2	2	2
D-7	1	ZNF423	ctrl	2	2	2	2	2	2	2
DD-3	1	ZNF423	ctrl	1	2	2	2	2	2	1.8
E-4	1	ZNF423	ctrl	3	3	2	2	2	2	2.4
E-8	1	ZNF423	ctrl	2	2	2	2	2	2	2
F-8	1	ZNF423	ctrl	2	2	2	1	2	2	1.8
GG-10	1	ZNF423	ctrl	1	2	2	2	2	2	1.8
GG-9	1	ZNF423	ctrl	2	2	2	2	2	2	2
HH-6	1	ZNF423	ctrl	2	2	2	2	2	2	2
II-1	1	ZNF423	ctrl	2	2	2	2	2	2	2
J-10	1	ZNF423	ctrl	2	2	2	2	2	2	2
J-4	1	ZNF423	ctrl	2	2	2	2	2	2	2
J-7	1	ZNF423	ctrl	2	2	2	2	2	2	2
K-10	1	ZNF423	ctrl	2	2	2	2	2	2	2
K-3	1	ZNF423	ctrl	2	2	2	2	2	2	2
K-7	1	ZNF423	ctrl	2	2	2	2	2	2	2
L-4	1	ZNF423	ctrl	3	2	2	2	3	2	2.4
L-8	1	ZNF423	ctrl	2	2	2	2	2	2	2
M-1	1	ZNF423	ctrl	2	2	2	2	2	2	2
M-4	1	ZNF423	ctrl	2	2	2	2	2	2	2
M-9	1	ZNF423	ctrl	3	3	2	2	2	2	2.4
N-6	1	ZNF423	ctrl	2	2	2	2	2	2	2
O-2	1	ZNF423	ctrl	1	2	1	2	2	2	1.6
O-4	1	ZNF423	ctrl	2	2	2	2	2	2	2
O-8	1	ZNF423	ctrl	2	2	2	2	2	2	2
P-7	1	ZNF423	ctrl	2	2	2	2	2	2	2
Q-2	1	ZNF423	ctrl	3	3	2	2	2	2	2.4
R-1	1	ZNF423	ctrl	2	2	2	2	2	2	2
R-7	1	ZNF423	ctrl	2	2	2	2	2	2	2
S-1	1	ZNF423	ctrl	2	2	2	2	2	2	2
S-9	1	ZNF423	ctrl	1	2	1	2	2	2	1.6
U-10	1	ZNF423	ctrl	2	2	2	2	3	2	2.2
U-4	1	ZNF423	ctrl	2	2	2	2	2	2	2
V-10	1	ZNF423	ctrl	3	2	2	2	2	2	2.2
W-4	1	ZNF423	ctrl	2	2	2	2	2	2	2
W-6	1	ZNF423	ctrl	2	2	2	2	2	2	2
W-9	1	ZNF423	ctrl	2	2	2	2	2	2	2
X-10	1	ZNF423	ctrl	1	1	2	2	2	2	1.6
X-2	1	ZNF423	ctrl	2	2	2	2	2	2	2
Y-3	1	ZNF423	ctrl	2	2	2	2	2	2	2
Y-7	1	ZNF423	ctrl	2	2	2	2	2	2	2
Z-7	1	ZNF423	ctrl	3	2	2	2	2	2	2.2
AA-4	1	ZNF423	ctrl	3	3	3	3	3	3	3
C-10	1	ZNF423	ctrl	3	3	2	3	3	3	2.8
C-2	1	ZNF423	ctrl	3	3	3	3	3	3	3
D-2	1	ZNF423	ctrl	2	3	3	2	3	3	2.6
D-8	1	ZNF423	ctrl	3	3	3	3	3	3	3
E-1	1	ZNF423	ctrl	3	3	3	3	3	3	3
EE-4	1	ZNF423	ctrl	3	3	3	2	3	3	2.8
F-1	1	ZNF423	ctrl	3	3	2	3	2	3	2.6
F-5	1	ZNF423	ctrl	3	3	3	3	3	3	3
G-5	1	ZNF423	ctrl	3	3	3	3	3	3	3
GG-5	1	ZNF423	ctrl	3	3	3	2	3	3	2.8
H-2	1	ZNF423	ctrl	3	3	3	3	3	3	3
H-6	1	ZNF423	ctrl	3	3	3	3	3	3	3
I-1	1	ZNF423	ctrl	3	3	3	3	3	3	3
I-9	1	ZNF423	ctrl	3	3	3	3	3	3	3
P-2	1	ZNF423	ctrl	3	3	3	3	3	3	3
Q-8	1	ZNF423	ctrl	3	2	3	2	3	3	2.6
S-5	1	ZNF423	ctrl	3	3	3	3	3	3	3
T-10	1	ZNF423	ctrl	3	3	3	2	3	3	2.8
V-7	1	ZNF423	ctrl	3	3	3	3	3	3	3
X-6	1	ZNF423	ctrl	3	3	3	2	3	3	2.8
A-10	1	ZNF423	tulp3_45	1	1	1	1	1	1	1
A-9	1	ZNF423	tulp3_45	1	2	1	1	1	1	1.2
BB-1	1	ZNF423	tulp3_45	1	1	1	1	1	1	1
BB-8	1	ZNF423	tulp3_45	1	2	2	1	1	1	1.4
CC-2	1	ZNF423	tulp3_45	1	1	1	1	1	1	1
CC-7	1	ZNF423	tulp3_45	1	1	1	1	1	1	1
D-1	1	ZNF423	tulp3_45	1	1	1	1	1	1	1
D-5	1	ZNF423	tulp3_45	1	1	1	1	1	1	1
DD-2	1	ZNF423	tulp3_45	1	1	2	1	1	1	1.2
DD-7	1	ZNF423	tulp3_45	1	1	2	1	1	1	1.2
DD-8	1	ZNF423	tulp3_45	1	1	1	1	1	1	1
EE-9	1	ZNF423	tulp3_45	1	1	1	1	1	1	1
F-10	1	ZNF423	tulp3_45	1	1	2	1	1	1	1.2
G-4	1	ZNF423	tulp3_45	1	2	1	1	1	1	1.2
H-1	1	ZNF423	tulp3_45	1	1	1	1	1	1	1
H-8	1	ZNF423	tulp3_45	1	2	1	1	1	1	1.2
I-2	1	ZNF423	tulp3_45	1	1	1	1	1	1	1
I-4	1	ZNF423	tulp3_45	1	1	1	1	1	1	1
II-4	1	ZNF423	tulp3_45	2	2	1	1	1	1	1.4
J-3	1	ZNF423	tulp3_45	1	1	1	1	1	1	1
J-8	1	ZNF423	tulp3_45	1	2	2	1	1	1	1.4
JJ-2	1	ZNF423	tulp3_45	1	1	1	1	1	1	1
JJ-5	1	ZNF423	tulp3_45	1	1	1	1	1	1	1
JJ-8	1	ZNF423	tulp3_45	1	1	1	1	1	1	1
K-1	1	ZNF423	tulp3_45	1	1	2	1	1	1	1.2
KK-5	1	ZNF423	tulp3_45	1	1	1	1	1	1	1
KK-9	1	ZNF423	tulp3_45	1	1	1	1	2	1	1.2
L-7	1	ZNF423	tulp3_45	1	1	1	1	1	1	1
M-2	1	ZNF423	tulp3_45	1	2	2	1	1	1	1.4
Q-10	1	ZNF423	tulp3_45	1	1	2	1	2	1	1.4
Q-3	1	ZNF423	tulp3_45	2	1	1	1	1	1	1.2
Q-7	1	ZNF423	tulp3_45	1	1	1	1	1	1	1
R-8	1	ZNF423	tulp3_45	1	1	1	1	1	1	1
S-3	1	ZNF423	tulp3_45	1	1	1	1	1	1	1
T-1	1	ZNF423	tulp3_45	1	1	1	1	1	1	1
U-3	1	ZNF423	tulp3_45	1	1	1	1	1	1	1
V-5	1	ZNF423	tulp3_45	1	1	1	1	1	1	1
A-2	1	ZNF423	tulp3_45	2	2	3	2	3	2	2.4
A-5	1	ZNF423	tulp3_45	2	2	2	2	2	2	2
A-8	1	ZNF423	tulp3_45	2	2	2	2	2	2	2
AA-6	1	ZNF423	tulp3_45	2	2	2	2	2	2	2
B-10	1	ZNF423	tulp3_45	2	2	2	2	2	2	2
B-6	1	ZNF423	tulp3_45	2	2	2	2	2	2	2
C-5	1	ZNF423	tulp3_45	2	2	2	2	2	2	2
D-9	1	ZNF423	tulp3_45	2	2	2	2	2	2	2
E-10	1	ZNF423	tulp3_45	2	2	2	2	2	2	2
E-6	1	ZNF423	tulp3_45	2	2	2	2	2	2	2
EE-2	1	ZNF423	tulp3_45	2	2	2	2	2	2	2
EE-6	1	ZNF423	tulp3_45	2	2	2	2	2	2	2
F-6	1	ZNF423	tulp3_45	2	2	2	2	2	2	2
FF-1	1	ZNF423	tulp3_45	2	2	2	2	2	2	2
FF-5	1	ZNF423	tulp3_45	1	2	2	1	2	2	1.6
FF-8	1	ZNF423	tulp3_45	2	2	2	2	2	2	2
G-8	1	ZNF423	tulp3_45	1	2	2	2	2	2	1.8
GG-2	1	ZNF423	tulp3_45	2	2	3	2	2	2	2.2
GG-8	1	ZNF423	tulp3_45	2	2	2	2	2	2	2
HH-10	1	ZNF423	tulp3_45	2	2	2	2	2	2	2
HH-3	1	ZNF423	tulp3_45	2	2	2	2	2	2	2
I-8	1	ZNF423	tulp3_45	2	2	2	2	2	2	2
II-8	1	ZNF423	tulp3_45	2	2	2	2	2	2	2
JJ-10	1	ZNF423	tulp3_45	1	2	2	2	2	2	1.8
JJ-9	1	ZNF423	tulp3_45	2	2	2	2	2	2	2
K-5	1	ZNF423	tulp3_45	2	2	2	2	2	2	2
KK-10	1	ZNF423	tulp3_45	1	2	2	2	2	2	1.8
KK-2	1	ZNF423	tulp3_45	2	2	2	2	2	2	2
L-1	1	ZNF423	tulp3_45	2	2	2	2	2	2	2
L-5	1	ZNF423	tulp3_45	1	2	2	1	2	2	1.6
MM-3	1	ZNF423	tulp3_45	3	3	2	2	2	2	2.4
N-10	1	ZNF423	tulp3_45	2	2	2	2	2	2	2
N-2	1	ZNF423	tulp3_45	3	2	2	2	2	2	2.2
O-5	1	ZNF423	tulp3_45	2	2	2	2	2	2	2
P-9	1	ZNF423	tulp3_45	2	2	2	2	2	2	2
R-4	1	ZNF423	tulp3_45	2	2	2	2	2	2	2
S-7	1	ZNF423	tulp3_45	2	2	2	2	2	2	2
T-5	1	ZNF423	tulp3_45	3	2	2	2	2	2	2.2
T-8	1	ZNF423	tulp3_45	2	2	2	2	2	2	2
U-6	1	ZNF423	tulp3_45	2	2	2	2	2	2	2
V-1	1	ZNF423	tulp3_45	2	2	2	2	2	2	2
W-2	1	ZNF423	tulp3_45	2	2	2	2	2	2	2
W-7	1	ZNF423	tulp3_45	3	2	2	2	2	2	2.2
X-4	1	ZNF423	tulp3_45	3	2	2	2	2	2	2.2
X-7	1	ZNF423	tulp3_45	2	2	2	2	2	2	2
Y-9	1	ZNF423	tulp3_45	2	2	2	2	2	2	2
H-4	1	ZNF423	tulp3_45	3	3	2	3	3	3	2.8
LL-4	1	ZNF423	tulp3_45	3	3	3	3	3	3	3
LL-7	1	ZNF423	tulp3_45	3	3	3	3	3	3	3
M-3	1	ZNF423	tulp3_45	3	2	3	3	3	3	2.8
MM-5	1	ZNF423	tulp3_45	3	3	3	3	3	3	3
MM-6	1	ZNF423	tulp3_45	3	3	3	3	3	3	3
N-7	1	ZNF423	tulp3_45	3	3	2	2	3	3	2.6
P-5	1	ZNF423	tulp3_45	3	3	3	3	3	3	3
Y-5	1	ZNF423	tulp3_45	3	3	3	2	3	3	2.8
Z-4	1	ZNF423	tulp3_45	3	3	3	3	3	3	3
Z-8	1	ZNF423	tulp3_45	3	3	3	2	3	3	2.8
F-2	1	ZNF423	tulp3_46	1	2	2	1	1	1	1.4
F-4	1	ZNF423	tulp3_46	1	1	1	1	1	1	1
F-7	1	ZNF423	tulp3_46	1	1	1	1	1	1	1
FF-6	1	ZNF423	tulp3_46	1	1	2	1	2	1	1.4
G-6	1	ZNF423	tulp3_46	1	1	1	1	1	1	1
I-6	1	ZNF423	tulp3_46	1	1	1	1	1	1	1
JJ-4	1	ZNF423	tulp3_46	1	1	1	1	1	1	1
KK-1	1	ZNF423	tulp3_46	1	1	1	1	1	1	1
KK-7	1	ZNF423	tulp3_46	1	1	1	1	1	1	1
L-10	1	ZNF423	tulp3_46	1	1	1	1	2	1	1.2
LL-1	1	ZNF423	tulp3_46	1	1	1	1	1	1	1
LL-2	1	ZNF423	tulp3_46	1	1	1	1	1	1	1
LL-3	1	ZNF423	tulp3_46	1	1	2	1	1	1	1.2
LL-5	1	ZNF423	tulp3_46	1	2	2	1	1	1	1.4
LL-8	1	ZNF423	tulp3_46	1	2	2	1	1	1	1.4
LL-9	1	ZNF423	tulp3_46	1	1	1	1	1	1	1
MM-1	1	ZNF423	tulp3_46	1	1	1	1	1	1	1
N-5	1	ZNF423	tulp3_46	1	1	2	1	1	1	1.2
P-1	1	ZNF423	tulp3_46	1	1	2	1	1	1	1.2
AA-2	1	ZNF423	tulp3_46	2	2	2	2	2	2	2
B-5	1	ZNF423	tulp3_46	2	2	2	2	2	2	2
BB-10	1	ZNF423	tulp3_46	2	2	3	2	2	2	2.2
BB-3	1	ZNF423	tulp3_46	2	2	2	2	2	2	2
BB-4	1	ZNF423	tulp3_46	2	2	2	2	2	2	2
BB-7	1	ZNF423	tulp3_46	2	2	2	2	2	2	2
CC-5	1	ZNF423	tulp3_46	1	2	2	1	2	2	1.6
CC-8	1	ZNF423	tulp3_46	2	2	2	2	2	2	2
D-10	1	ZNF423	tulp3_46	2	2	2	2	2	2	2
DD-4	1	ZNF423	tulp3_46	2	2	2	2	2	2	2
DD-5	1	ZNF423	tulp3_46	1	2	2	2	2	2	1.8
EE-7	1	ZNF423	tulp3_46	1	2	2	2	1	2	1.6
FF-2	1	ZNF423	tulp3_46	3	2	2	2	2	2	2.2
FF-9	1	ZNF423	tulp3_46	1	2	2	1	2	2	1.6
G-3	1	ZNF423	tulp3_46	2	2	3	2	2	2	2.2
G-7	1	ZNF423	tulp3_46	1	1	2	2	2	2	1.6
G-9	1	ZNF423	tulp3_46	1	2	2	1	2	2	1.6
GG-7	1	ZNF423	tulp3_46	3	2	2	2	2	2	2.2
H-3	1	ZNF423	tulp3_46	2	2	2	2	2	2	2
HH-4	1	ZNF423	tulp3_46	2	2	2	2	2	2	2
I-10	1	ZNF423	tulp3_46	2	2	2	2	2	2	2
I-3	1	ZNF423	tulp3_46	1	2	2	2	2	2	1.8
II-6	1	ZNF423	tulp3_46	3	2	2	2	2	2	2.2
J-1	1	ZNF423	tulp3_46	2	2	2	2	2	2	2
J-5	1	ZNF423	tulp3_46	2	2	2	2	2	2	2
J-6	1	ZNF423	tulp3_46	2	2	2	2	2	2	2
JJ-3	1	ZNF423	tulp3_46	2	2	3	2	2	2	2.2
K-2	1	ZNF423	tulp3_46	2	2	2	2	2	2	2
K-4	1	ZNF423	tulp3_46	2	2	2	2	2	2	2
K-6	1	ZNF423	tulp3_46	2	2	2	2	2	2	2
K-8	1	ZNF423	tulp3_46	1	2	2	2	2	2	1.8
KK-6	1	ZNF423	tulp3_46	2	2	2	2	2	2	2
L-2	1	ZNF423	tulp3_46	2	2	2	2	2	2	2
L-9	1	ZNF423	tulp3_46	2	2	2	2	2	2	2
LL-10	1	ZNF423	tulp3_46	2	2	2	2	2	2	2
M-10	1	ZNF423	tulp3_46	2	1	2	1	2	2	1.6
M-7	1	ZNF423	tulp3_46	1	2	2	1	2	2	1.6
M-8	1	ZNF423	tulp3_46	1	2	2	2	2	2	1.8
N-8	1	ZNF423	tulp3_46	3	2	2	2	2	2	2.2
O-3	1	ZNF423	tulp3_46	2	2	2	2	2	2	2
O-7	1	ZNF423	tulp3_46	2	2	2	2	2	2	2
P-10	1	ZNF423	tulp3_46	2	2	2	2	2	2	2
P-6	1	ZNF423	tulp3_46	3	2	2	2	2	2	2.2
Q-9	1	ZNF423	tulp3_46	2	2	2	2	2	2	2
R-9	1	ZNF423	tulp3_46	3	2	2	3	2	2	2.4
S-6	1	ZNF423	tulp3_46	2	2	2	2	2	2	2
T-4	1	ZNF423	tulp3_46	2	2	2	2	2	2	2
V-3	1	ZNF423	tulp3_46	2	2	3	2	2	2	2.2
X-1	1	ZNF423	tulp3_46	3	3	2	2	2	2	2.4
X-9	1	ZNF423	tulp3_46	2	2	2	2	2	2	2
Y-8	1	ZNF423	tulp3_46	2	2	2	2	2	2	2
A-1	1	ZNF423	tulp3_46	3	3	3	3	3	3	3
A-3	1	ZNF423	tulp3_46	3	3	3	3	3	3	3
AA-1	1	ZNF423	tulp3_46	3	3	3	3	3	3	3
AA-8	1	ZNF423	tulp3_46	3	3	3	3	3	3	3
B-2	1	ZNF423	tulp3_46	3	3	3	2	3	3	2.8
CC-4	1	ZNF423	tulp3_46	3	3	3	3	3	3	3
E-3	1	ZNF423	tulp3_46	3	3	3	3	3	3	3
EE-5	1	ZNF423	tulp3_46	3	3	3	3	3	3	3
H-10	1	ZNF423	tulp3_46	3	3	2	3	3	3	2.8
H-7	1	ZNF423	tulp3_46	3	3	3	3	3	3	3
II-10	1	ZNF423	tulp3_46	3	3	3	2	2	3	2.6
II-2	1	ZNF423	tulp3_46	3	3	3	2	3	3	2.8
II-3	1	ZNF423	tulp3_46	3	3	3	2	2	3	2.6
L-3	1	ZNF423	tulp3_46	3	3	3	3	3	3	3
U-2	1	ZNF423	tulp3_46	3	3	3	3	3	3	3
W-1	1	ZNF423	tulp3_46	3	3	3	3	3	3	3
Z-6	1	ZNF423	tulp3_46	3	3	3	3	3	3	3
Z-9	1	ZNF423	tulp3_46	3	3	3	3	3	3	3
AA-10	1	ZNF423	tulp3_47	1	1	2	1	1	1	1.2
AA-9	1	ZNF423	tulp3_47	1	1	1	1	1	1	1
B-9	1	ZNF423	tulp3_47	1	1	1	1	1	1	1
C-7	1	ZNF423	tulp3_47	1	1	1	1	1	1	1
CC-10	1	ZNF423	tulp3_47	1	1	1	1	1	1	1
II-7	1	ZNF423	tulp3_47	1	2	2	1	1	1	1.4
J-9	1	ZNF423	tulp3_47	1	1	2	1	1	1	1.2
JJ-1	1	ZNF423	tulp3_47	1	1	1	1	1	1	1
JJ-6	1	ZNF423	tulp3_47	1	1	1	1	1	1	1
JJ-7	1	ZNF423	tulp3_47	1	1	1	1	1	1	1
KK-3	1	ZNF423	tulp3_47	1	1	2	1	1	1	1.2
P-8	1	ZNF423	tulp3_47	1	2	1	1	2	1	1.4
W-3	1	ZNF423	tulp3_47	1	1	2	1	2	1	1.4
W-5	1	ZNF423	tulp3_47	2	1	2	1	1	1	1.4
Y-2	1	ZNF423	tulp3_47	1	1	1	1	1	1	1
Y-6	1	ZNF423	tulp3_47	1	1	2	1	2	1	1.4
A-4	1	ZNF423	tulp3_47	2	2	2	2	2	2	2
AA-3	1	ZNF423	tulp3_47	2	2	2	2	2	2	2
C-1	1	ZNF423	tulp3_47	2	2	2	2	2	2	2
C-9	1	ZNF423	tulp3_47	2	2	2	2	2	2	2
D-3	1	ZNF423	tulp3_47	2	2	2	2	2	2	2
D-6	1	ZNF423	tulp3_47	2	2	2	2	2	2	2
DD-1	1	ZNF423	tulp3_47	2	2	2	2	2	2	2
DD-9	1	ZNF423	tulp3_47	2	3	2	2	2	2	2.2
E-2	1	ZNF423	tulp3_47	2	2	2	2	2	2	2
E-5	1	ZNF423	tulp3_47	1	2	2	2	2	2	1.8
E-9	1	ZNF423	tulp3_47	1	2	2	2	2	2	1.8
EE-1	1	ZNF423	tulp3_47	2	2	2	2	2	2	2
EE-10	1	ZNF423	tulp3_47	1	2	2	2	2	2	1.8
EE-3	1	ZNF423	tulp3_47	2	2	2	2	2	2	2
F-3	1	ZNF423	tulp3_47	2	2	2	2	2	2	2
F-9	1	ZNF423	tulp3_47	2	2	2	1	2	2	1.8
FF-10	1	ZNF423	tulp3_47	2	2	2	2	2	2	2
FF-3	1	ZNF423	tulp3_47	1	2	2	1	2	2	1.6
FF-4	1	ZNF423	tulp3_47	1	2	2	2	2	2	1.8
FF-7	1	ZNF423	tulp3_47	2	2	2	2	2	2	2
G-1	1	ZNF423	tulp3_47	2	2	2	2	2	2	2
GG-3	1	ZNF423	tulp3_47	2	2	2	2	2	2	2
GG-6	1	ZNF423	tulp3_47	2	2	2	2	2	2	2
H-5	1	ZNF423	tulp3_47	1	1	2	2	2	2	1.6
H-9	1	ZNF423	tulp3_47	2	2	2	2	2	2	2
HH-1	1	ZNF423	tulp3_47	1	2	2	2	2	2	1.8
HH-5	1	ZNF423	tulp3_47	2	2	2	2	2	2	2
HH-7	1	ZNF423	tulp3_47	2	2	2	2	2	2	2
HH-8	1	ZNF423	tulp3_47	3	2	2	2	2	2	2.2
I-7	1	ZNF423	tulp3_47	1	2	2	2	2	2	1.8
II-5	1	ZNF423	tulp3_47	2	2	2	2	2	2	2
II-9	1	ZNF423	tulp3_47	1	2	2	2	2	2	1.8
K-9	1	ZNF423	tulp3_47	3	2	2	2	2	2	2.2
KK-4	1	ZNF423	tulp3_47	2	2	2	2	2	2	2
KK-8	1	ZNF423	tulp3_47	2	2	2	2	2	2	2
L-6	1	ZNF423	tulp3_47	2	2	2	1	2	2	1.8
LL-6	1	ZNF423	tulp3_47	2	2	2	2	2	2	2
M-5	1	ZNF423	tulp3_47	2	2	2	2	2	2	2
M-6	1	ZNF423	tulp3_47	1	2	2	1	2	2	1.6
MM-2	1	ZNF423	tulp3_47	2	2	2	2	2	2	2
MM-4	1	ZNF423	tulp3_47	1	2	2	2	1	2	1.6
N-1	1	ZNF423	tulp3_47	2	2	2	2	2	2	2
O-10	1	ZNF423	tulp3_47	2	2	2	2	2	2	2
P-3	1	ZNF423	tulp3_47	2	2	2	2	2	2	2
P-4	1	ZNF423	tulp3_47	2	2	2	2	2	2	2
Q-1	1	ZNF423	tulp3_47	2	2	2	2	2	2	2
Q-4	1	ZNF423	tulp3_47	2	2	2	2	2	2	2
Q-6	1	ZNF423	tulp3_47	2	2	2	2	2	2	2
R-10	1	ZNF423	tulp3_47	2	2	2	2	2	2	2
R-2	1	ZNF423	tulp3_47	1	2	2	2	2	2	1.8
R-5	1	ZNF423	tulp3_47	2	2	2	2	2	2	2
R-6	1	ZNF423	tulp3_47	2	2	2	2	2	2	2
S-10	1	ZNF423	tulp3_47	2	2	3	2	2	2	2.2
S-4	1	ZNF423	tulp3_47	3	3	2	2	2	2	2.4
S-8	1	ZNF423	tulp3_47	2	2	2	2	2	2	2
T-9	1	ZNF423	tulp3_47	2	2	2	2	2	2	2
U-1	1	ZNF423	tulp3_47	2	2	2	2	2	2	2
U-8	1	ZNF423	tulp3_47	2	2	2	2	2	2	2
V-2	1	ZNF423	tulp3_47	1	2	2	1	2	2	1.6
V-6	1	ZNF423	tulp3_47	2	2	2	2	2	2	2
W-10	1	ZNF423	tulp3_47	2	2	2	2	2	2	2
W-8	1	ZNF423	tulp3_47	1	2	2	2	2	2	1.8
X-3	1	ZNF423	tulp3_47	2	2	2	2	2	2	2
X-5	1	ZNF423	tulp3_47	1	2	2	2	2	2	1.8
X-8	1	ZNF423	tulp3_47	2	2	2	2	2	2	2
Y-1	1	ZNF423	tulp3_47	2	2	2	2	2	2	2
Y-4	1	ZNF423	tulp3_47	2	2	2	2	2	2	2
Z-3	1	ZNF423	tulp3_47	2	2	2	2	2	2	2
Z-5	1	ZNF423	tulp3_47	2	2	2	2	2	2	2
AA-5	1	ZNF423	tulp3_47	3	2	3	2	3	3	2.6
B-3	1	ZNF423	tulp3_47	3	3	3	3	3	3	3
C-4	1	ZNF423	tulp3_47	3	3	3	3	3	3	3
CC-1	1	ZNF423	tulp3_47	3	3	3	2	2	3	2.6
E-7	1	ZNF423	tulp3_47	3	3	3	2	3	3	2.8
G-10	1	ZNF423	tulp3_47	3	3	3	3	3	3	3
GG-1	1	ZNF423	tulp3_47	3	3	3	2	3	3	2.8
N-4	1	ZNF423	tulp3_47	3	3	3	2	3	3	2.8
O-1	1	ZNF423	tulp3_47	3	3	3	3	3	3	3
O-6	1	ZNF423	tulp3_47	3	3	3	3	3	3	3
Q-5	1	ZNF423	tulp3_47	3	3	3	3	3	3	3
R-3	1	ZNF423	tulp3_47	3	2	3	3	2	3	2.6
S-2	1	ZNF423	tulp3_47	3	3	3	3	3	3	3
T-3	1	ZNF423	tulp3_47	3	3	3	3	3	3	3
T-7	1	ZNF423	tulp3_47	3	3	2	2	3	3	2.6
U-5	1	ZNF423	tulp3_47	3	3	3	2	3	3	2.8
U-9	1	ZNF423	tulp3_47	3	3	3	3	3	3	3
V-8	1	ZNF423	tulp3_47	3	3	3	3	3	3	3
V-9	1	ZNF423	tulp3_47	3	3	3	3	3	3	3
Z-1	1	ZNF423	tulp3_47	3	3	3	2	3	3	2.8
AA-4	2	ZNF423	ctrl	1	1	1	1	1	1	1
AA-7	2	ZNF423	ctrl	1	1	1	1	1	1	1
BB-5	2	ZNF423	ctrl	1	1	1	1	1	1	1
CC-6	2	ZNF423	ctrl	1	1	1	1	2	1	1.2
CC-9	2	ZNF423	ctrl	1	1	2	1	1	1	1.2
DD-3	2	ZNF423	ctrl	1	1	2	1	2	1	1.4
E-1	2	ZNF423	ctrl	1	1	2	1	1	1	1.2
EE-4	2	ZNF423	ctrl	1	1	1	1	1	1	1
G-5	2	ZNF423	ctrl	1	1	2	1	2	1	1.4
GG-5	2	ZNF423	ctrl	1	1	1	1	2	1	1.2
H-2	2	ZNF423	ctrl	1	1	1	1	1	1	1
H-6	2	ZNF423	ctrl	1	2	1	1	2	1	1.4
HH-3	2	ZNF423	ctrl	1	1	1	1	1	1	1
I-6	2	ZNF423	ctrl	1	1	1	1	1	1	1
I-9	2	ZNF423	ctrl	1	1	1	2	2	1	1.4
J-4	2	ZNF423	ctrl	1	1	2	1	1	1	1.2
J-7	2	ZNF423	ctrl	1	1	1	1	1	1	1
L-4	2	ZNF423	ctrl	1	1	1	1	1	1	1
LL-6	2	ZNF423	ctrl	1	1	1	1	2	1	1.2
M-1	2	ZNF423	ctrl	1	1	1	1	1	1	1
O-2	2	ZNF423	ctrl	1	2	1	1	2	1	1.4
O-8	2	ZNF423	ctrl	1	1	1	1	2	1	1.2
P-7	2	ZNF423	ctrl	1	2	1	1	2	1	1.4
Q-8	2	ZNF423	ctrl	1	2	1	1	2	1	1.4
R-1	2	ZNF423	ctrl	1	2	1	1	2	1	1.4
T-2	2	ZNF423	ctrl	1	1	1	1	1	1	1
T-6	2	ZNF423	ctrl	1	1	1	1	1	1	1
W-4	2	ZNF423	ctrl	1	1	2	1	2	1	1.4
W-9	2	ZNF423	ctrl	1	1	1	1	2	1	1.2
X-10	2	ZNF423	ctrl	1	1	1	1	1	1	1
X-2	2	ZNF423	ctrl	1	1	1	1	1	1	1
X-6	2	ZNF423	ctrl	1	1	1	1	1	1	1
Y-10	2	ZNF423	ctrl	1	1	1	1	1	1	1
Y-3	2	ZNF423	ctrl	2	2	1	1	1	1	1.4
Y-7	2	ZNF423	ctrl	1	1	2	1	2	1	1.4
Z-10	2	ZNF423	ctrl	1	1	1	1	1	1	1
Z-7	2	ZNF423	ctrl	1	1	1	1	1	1	1
A-2	2	ZNF423	ctrl	2	2	1	2	2	2	1.8
A-5	2	ZNF423	ctrl	3	2	2	2	2	2	2.2
B-1	2	ZNF423	ctrl	1	2	2	2	2	2	1.8
B-7	2	ZNF423	ctrl	2	2	2	2	2	2	2
B-8	2	ZNF423	ctrl	3	2	2	2	3	2	2.4
BB-2	2	ZNF423	ctrl	2	2	2	2	3	2	2.2
BB-6	2	ZNF423	ctrl	1	2	2	1	2	2	1.6
BB-9	2	ZNF423	ctrl	2	2	2	2	2	2	2
C-10	2	ZNF423	ctrl	3	3	2	2	2	2	2.4
C-3	2	ZNF423	ctrl	2	1	2	1	2	2	1.6
C-6	2	ZNF423	ctrl	1	2	2	1	2	2	1.6
CC-3	2	ZNF423	ctrl	1	2	2	2	2	2	1.8
D-2	2	ZNF423	ctrl	2	2	2	2	2	2	2
D-7	2	ZNF423	ctrl	1	2	2	2	2	2	1.8
D-8	2	ZNF423	ctrl	2	2	2	2	2	2	2
DD-10	2	ZNF423	ctrl	2	2	2	2	2	2	2
DD-6	2	ZNF423	ctrl	2	2	2	2	2	2	2
E-4	2	ZNF423	ctrl	2	2	2	1	2	2	1.8
E-8	2	ZNF423	ctrl	2	2	2	2	2	2	2
EE-8	2	ZNF423	ctrl	2	2	2	2	2	2	2
F-1	2	ZNF423	ctrl	3	2	2	2	2	2	2.2
F-8	2	ZNF423	ctrl	2	2	2	2	2	2	2
FF-9	2	ZNF423	ctrl	2	2	2	2	2	2	2
GG-4	2	ZNF423	ctrl	1	2	2	1	2	2	1.6
HH-6	2	ZNF423	ctrl	1	2	2	2	2	2	1.8
HH-7	2	ZNF423	ctrl	2	2	2	2	2	2	2
I-1	2	ZNF423	ctrl	2	2	2	2	2	2	2
II-8	2	ZNF423	ctrl	1	2	2	1	2	2	1.6
JJ-1	2	ZNF423	ctrl	2	2	2	2	2	2	2
JJ-6	2	ZNF423	ctrl	2	2	2	2	2	2	2
K-10	2	ZNF423	ctrl	1	2	2	2	2	2	1.8
KK-4	2	ZNF423	ctrl	2	2	2	2	2	2	2
L-8	2	ZNF423	ctrl	2	2	2	2	2	2	2
M-4	2	ZNF423	ctrl	2	2	2	2	2	2	2
M-9	2	ZNF423	ctrl	1	2	2	2	2	2	1.8
N-3	2	ZNF423	ctrl	3	2	2	3	2	2	2.4
N-6	2	ZNF423	ctrl	2	2	2	2	2	2	2
N-9	2	ZNF423	ctrl	2	2	2	2	2	2	2
O-4	2	ZNF423	ctrl	3	2	2	2	2	2	2.2
O-9	2	ZNF423	ctrl	1	2	2	1	2	2	1.6
P-2	2	ZNF423	ctrl	2	2	2	2	2	2	2
Q-2	2	ZNF423	ctrl	1	2	2	1	2	2	1.6
R-7	2	ZNF423	ctrl	2	2	2	2	2	2	2
S-1	2	ZNF423	ctrl	2	2	1	1	2	2	1.6
S-5	2	ZNF423	ctrl	1	2	2	1	2	2	1.6
S-9	2	ZNF423	ctrl	2	2	2	2	2	2	2
T-10	2	ZNF423	ctrl	2	2	2	2	2	2	2
U-10	2	ZNF423	ctrl	2	2	2	3	2	2	2.2
U-4	2	ZNF423	ctrl	2	2	2	1	2	2	1.8
U-7	2	ZNF423	ctrl	2	2	2	2	2	2	2
V-10	2	ZNF423	ctrl	1	2	2	1	2	2	1.6
V-4	2	ZNF423	ctrl	2	2	2	2	2	2	2
V-7	2	ZNF423	ctrl	1	2	2	1	2	2	1.6
W-6	2	ZNF423	ctrl	3	2	2	2	2	2	2.2
Z-2	2	ZNF423	ctrl	1	2	2	1	2	2	1.6
C-2	2	ZNF423	ctrl	3	3	3	3	3	3	3
C-8	2	ZNF423	ctrl	3	3	3	3	3	3	3
D-4	2	ZNF423	ctrl	3	3	3	3	3	3	3
G-2	2	ZNF423	ctrl	3	3	3	2	3	3	2.8
J-2	2	ZNF423	ctrl	3	2	3	3	3	3	2.8
A-3	2	ZNF423	tulp3_45	1	1	1	1	1	1	1
A-9	2	ZNF423	tulp3_45	1	1	1	1	1	1	1
AA-6	2	ZNF423	tulp3_45	1	1	1	1	1	1	1
B-10	2	ZNF423	tulp3_45	1	1	1	1	1	1	1
B-6	2	ZNF423	tulp3_45	1	1	2	1	2	1	1.4
D-1	2	ZNF423	tulp3_45	1	1	1	1	1	1	1
D-5	2	ZNF423	tulp3_45	1	1	1	1	1	1	1
D-9	2	ZNF423	tulp3_45	1	1	2	1	1	1	1.2
DD-2	2	ZNF423	tulp3_45	1	1	1	1	2	1	1.2
DD-8	2	ZNF423	tulp3_45	1	1	1	1	1	1	1
E-10	2	ZNF423	tulp3_45	1	1	1	1	1	1	1
F-10	2	ZNF423	tulp3_45	1	1	1	1	1	1	1
F-7	2	ZNF423	tulp3_45	1	1	1	1	1	1	1
FF-1	2	ZNF423	tulp3_45	1	1	1	1	1	1	1
FF-5	2	ZNF423	tulp3_45	1	1	1	1	1	1	1
H-1	2	ZNF423	tulp3_45	1	1	1	1	1	1	1
H-8	2	ZNF423	tulp3_45	1	2	2	1	1	1	1.4
I-2	2	ZNF423	tulp3_45	1	1	1	1	1	1	1
II-4	2	ZNF423	tulp3_45	1	1	1	1	2	1	1.2
J-3	2	ZNF423	tulp3_45	1	1	1	1	1	1	1
J-8	2	ZNF423	tulp3_45	1	2	1	1	2	1	1.4
JJ-8	2	ZNF423	tulp3_45	1	1	2	1	2	1	1.4
JJ-9	2	ZNF423	tulp3_45	1	2	2	1	1	1	1.4
K-3	2	ZNF423	tulp3_45	1	1	1	1	1	1	1
K-6	2	ZNF423	tulp3_45	1	1	1	1	1	1	1
KK-5	2	ZNF423	tulp3_45	1	2	2	1	1	1	1.4
L-1	2	ZNF423	tulp3_45	1	1	1	1	1	1	1
O-5	2	ZNF423	tulp3_45	1	1	1	1	1	1	1
P-9	2	ZNF423	tulp3_45	1	2	1	1	1	1	1.2
Q-3	2	ZNF423	tulp3_45	1	1	2	1	1	1	1.2
R-8	2	ZNF423	tulp3_45	2	1	2	1	1	1	1.4
S-3	2	ZNF423	tulp3_45	1	1	2	1	1	1	1.2
T-1	2	ZNF423	tulp3_45	1	1	1	1	1	1	1
V-1	2	ZNF423	tulp3_45	1	1	1	1	2	1	1.2
W-2	2	ZNF423	tulp3_45	1	1	1	1	1	1	1
X-4	2	ZNF423	tulp3_45	1	1	1	1	1	1	1
A-10	2	ZNF423	tulp3_45	2	2	2	1	2	2	1.8
A-8	2	ZNF423	tulp3_45	3	2	2	2	2	2	2.2
BB-1	2	ZNF423	tulp3_45	2	2	2	2	2	2	2
BB-8	2	ZNF423	tulp3_45	1	2	2	1	2	2	1.6
C-5	2	ZNF423	tulp3_45	2	2	2	2	2	2	2
CC-2	2	ZNF423	tulp3_45	2	2	2	2	2	2	2
CC-7	2	ZNF423	tulp3_45	2	2	2	2	2	2	2
DD-7	2	ZNF423	tulp3_45	2	2	2	2	2	2	2
E-6	2	ZNF423	tulp3_45	2	2	2	2	2	2	2
EE-2	2	ZNF423	tulp3_45	1	2	2	2	1	2	1.6
EE-6	2	ZNF423	tulp3_45	2	2	2	2	2	2	2
EE-9	2	ZNF423	tulp3_45	2	2	2	2	2	2	2
FF-8	2	ZNF423	tulp3_45	3	2	2	2	2	2	2.2
G-4	2	ZNF423	tulp3_45	2	2	2	2	2	2	2
G-8	2	ZNF423	tulp3_45	2	2	3	2	2	2	2.2
GG-2	2	ZNF423	tulp3_45	2	2	2	2	2	2	2
GG-8	2	ZNF423	tulp3_45	2	2	2	2	2	2	2
GG-9	2	ZNF423	tulp3_45	1	2	2	2	2	2	1.8
H-4	2	ZNF423	tulp3_45	2	2	2	2	2	2	2
HH-10	2	ZNF423	tulp3_45	2	2	2	2	2	2	2
I-5	2	ZNF423	tulp3_45	2	2	2	2	2	2	2
I-8	2	ZNF423	tulp3_45	2	2	2	1	2	2	1.8
JJ-2	2	ZNF423	tulp3_45	2	2	2	2	2	2	2
JJ-5	2	ZNF423	tulp3_45	2	2	2	2	2	2	2
K-1	2	ZNF423	tulp3_45	2	2	2	1	2	2	1.8
K-8	2	ZNF423	tulp3_45	2	3	2	2	2	2	2.2
KK-10	2	ZNF423	tulp3_45	1	2	2	2	2	2	1.8
KK-2	2	ZNF423	tulp3_45	1	2	2	2	2	2	1.8
KK-9	2	ZNF423	tulp3_45	3	2	2	2	2	2	2.2
L-5	2	ZNF423	tulp3_45	2	2	2	2	2	2	2
L-7	2	ZNF423	tulp3_45	2	2	2	2	na	2	2
M-2	2	ZNF423	tulp3_45	2	2	2	2	2	2	2
M-3	2	ZNF423	tulp3_45	2	2	2	2	2	2	2
MM-3	2	ZNF423	tulp3_45	2	2	2	2	2	2	2
MM-4	2	ZNF423	tulp3_45	2	2	2	2	2	2	2
N-10	2	ZNF423	tulp3_45	2	2	3	2	2	2	2.2
N-2	2	ZNF423	tulp3_45	1	2	2	1	2	2	1.6
N-7	2	ZNF423	tulp3_45	2	2	2	2	2	2	2
P-5	2	ZNF423	tulp3_45	2	2	2	2	2	2	2
Q-10	2	ZNF423	tulp3_45	2	2	2	2	2	2	2
Q-7	2	ZNF423	tulp3_45	2	2	2	3	2	2	2.2
R-4	2	ZNF423	tulp3_45	2	2	2	2	2	2	2
S-7	2	ZNF423	tulp3_45	2	2	2	2	1	2	1.8
T-5	2	ZNF423	tulp3_45	1	2	2	1	2	2	1.6
T-8	2	ZNF423	tulp3_45	1	2	2	1	2	2	1.6
U-3	2	ZNF423	tulp3_45	2	2	2	2	2	2	2
U-6	2	ZNF423	tulp3_45	1	2	2	2	2	2	1.8
V-5	2	ZNF423	tulp3_45	2	2	2	2	2	2	2
W-7	2	ZNF423	tulp3_45	2	2	2	2	2	2	2
X-7	2	ZNF423	tulp3_45	2	2	2	2	2	2	2
Y-5	2	ZNF423	tulp3_45	2	2	2	2	2	2	2
Y-9	2	ZNF423	tulp3_45	2	2	2	2	2	2	2
Z-4	2	ZNF423	tulp3_45	2	2	2	2	2	2	2
Z-8	2	ZNF423	tulp3_45	2	2	2	2	2	2	2
LL-10	2	ZNF423	tulp3_45	2	3	3	3	3	3	2.8
LL-4	2	ZNF423	tulp3_45	3	3	3	3	3	3	3
LL-7	2	ZNF423	tulp3_45	3	3	2	3	3	3	2.8
AA-8	2	ZNF423	tulp3_46	1	1	1	1	1	1	1
BB-4	2	ZNF423	tulp3_46	1	1	1	1	1	1	1
BB-7	2	ZNF423	tulp3_46	1	1	2	1	1	1	1.2
CC-8	2	ZNF423	tulp3_46	1	1	1	1	1	1	1
DD-5	2	ZNF423	tulp3_46	1	1	1	1	1	1	1
F-5	2	ZNF423	tulp3_46	1	2	1	1	2	1	1.4
G-9	2	ZNF423	tulp3_46	1	1	1	1	1	1	1
HH-2	2	ZNF423	tulp3_46	1	1	2	1	1	1	1.2
II-1	2	ZNF423	tulp3_46	1	1	1	1	1	1	1
II-3	2	ZNF423	tulp3_46	1	1	2	1	2	1	1.4
II-9	2	ZNF423	tulp3_46	1	1	1	1	1	1	1
K-9	2	ZNF423	tulp3_46	1	1	2	1	1	1	1.2
KK-3	2	ZNF423	tulp3_46	1	1	1	1	1	1	1
KK-6	2	ZNF423	tulp3_46	1	1	1	1	1	1	1
LL-5	2	ZNF423	tulp3_46	1	1	2	2	1	1	1.4
MM-1	2	ZNF423	tulp3_46	2	1	2	1	1	1	1.4
O-7	2	ZNF423	tulp3_46	1	1	2	1	1	1	1.2
R-9	2	ZNF423	tulp3_46	1	1	2	1	1	1	1.2
T-4	2	ZNF423	tulp3_46	1	1	1	1	1	1	1
X-1	2	ZNF423	tulp3_46	1	1	1	1	1	1	1
X-9	2	ZNF423	tulp3_46	1	1	2	1	1	1	1.2
AA-1	2	ZNF423	tulp3_46	2	1	2	2	1	2	1.6
AA-2	2	ZNF423	tulp3_46	2	2	2	1	2	2	1.8
BB-3	2	ZNF423	tulp3_46	2	2	2	2	2	2	2
CC-4	2	ZNF423	tulp3_46	1	2	2	1	2	2	1.6
CC-5	2	ZNF423	tulp3_46	2	2	2	1	2	2	1.8
D-10	2	ZNF423	tulp3_46	2	2	2	2	2	2	2
DD-4	2	ZNF423	tulp3_46	2	2	2	2	2	2	2
EE-7	2	ZNF423	tulp3_46	1	2	2	2	2	2	1.8
F-6	2	ZNF423	tulp3_46	1	2	2	1	2	2	1.6
F-9	2	ZNF423	tulp3_46	1	2	2	1	2	2	1.6
FF-2	2	ZNF423	tulp3_46	2	2	2	2	2	2	2
FF-6	2	ZNF423	tulp3_46	1	2	2	2	1	2	1.6
G-3	2	ZNF423	tulp3_46	2	2	2	2	2	2	2
G-6	2	ZNF423	tulp3_46	2	2	2	2	2	2	2
G-7	2	ZNF423	tulp3_46	2	2	3	2	2	2	2.2
GG-7	2	ZNF423	tulp3_46	2	2	2	2	2	2	2
H-10	2	ZNF423	tulp3_46	1	2	2	2	2	2	1.8
H-3	2	ZNF423	tulp3_46	2	2	2	2	2	2	2
H-7	2	ZNF423	tulp3_46	3	2	2	3	2	2	2.4
HH-4	2	ZNF423	tulp3_46	2	2	2	2	2	2	2
I-10	2	ZNF423	tulp3_46	2	2	2	2	2	2	2
I-3	2	ZNF423	tulp3_46	1	2	2	1	2	2	1.6
I-7	2	ZNF423	tulp3_46	3	2	2	3	2	2	2.4
II-10	2	ZNF423	tulp3_46	2	2	2	2	1	2	1.8
II-2	2	ZNF423	tulp3_46	2	2	2	2	2	2	2
II-6	2	ZNF423	tulp3_46	2	1	2	2	1	2	1.6
J-10	2	ZNF423	tulp3_46	2	2	2	2	2	2	2
J-6	2	ZNF423	tulp3_46	2	2	2	2	2	2	2
JJ-10	2	ZNF423	tulp3_46	1	2	2	2	1	2	1.6
JJ-3	2	ZNF423	tulp3_46	2	2	2	2	2	2	2
JJ-4	2	ZNF423	tulp3_46	1	2	2	1	2	2	1.6
JJ-7	2	ZNF423	tulp3_46	2	2	2	2	2	2	2
K-4	2	ZNF423	tulp3_46	2	2	2	1	2	2	1.8
KK-1	2	ZNF423	tulp3_46	2	2	2	2	2	2	2
KK-7	2	ZNF423	tulp3_46	2	2	2	2	2	2	2
KK-8	2	ZNF423	tulp3_46	2	2	2	2	2	2	2
L-10	2	ZNF423	tulp3_46	2	2	2	2	2	2	2
L-2	2	ZNF423	tulp3_46	1	2	2	1	2	2	1.6
L-9	2	ZNF423	tulp3_46	2	2	2	2	2	2	2
LL-1	2	ZNF423	tulp3_46	1	2	2	1	2	2	1.6
LL-2	2	ZNF423	tulp3_46	2	2	2	1	2	2	1.8
LL-3	2	ZNF423	tulp3_46	2	2	2	2	2	2	2
LL-8	2	ZNF423	tulp3_46	2	2	1	2	2	2	1.8
LL-9	2	ZNF423	tulp3_46	2	2	2	2	2	2	2
M-10	2	ZNF423	tulp3_46	2	2	2	2	2	2	2
M-7	2	ZNF423	tulp3_46	2	2	2	2	2	2	2
M-8	2	ZNF423	tulp3_46	2	2	2	2	2	2	2
MM-2	2	ZNF423	tulp3_46	2	2	2	2	2	2	2
N-5	2	ZNF423	tulp3_46	2	2	2	2	2	2	2
N-8	2	ZNF423	tulp3_46	2	2	2	2	1	2	1.8
O-3	2	ZNF423	tulp3_46	2	1	2	2	1	2	1.6
P-1	2	ZNF423	tulp3_46	2	2	2	2	2	2	2
P-10	2	ZNF423	tulp3_46	2	2	2	2	2	2	2
P-6	2	ZNF423	tulp3_46	2	2	2	2	2	2	2
Q-9	2	ZNF423	tulp3_46	2	2	2	2	2	2	2
S-6	2	ZNF423	tulp3_46	2	2	2	2	2	2	2
U-2	2	ZNF423	tulp3_46	2	2	2	2	2	2	2
V-3	2	ZNF423	tulp3_46	2	2	2	2	2	2	2
W-1	2	ZNF423	tulp3_46	2	2	2	2	2	2	2
Y-8	2	ZNF423	tulp3_46	2	2	2	2	2	2	2
Z-6	2	ZNF423	tulp3_46	2	2	2	1	1	2	1.6
Z-9	2	ZNF423	tulp3_46	2	2	2	2	2	2	2
A-1	2	ZNF423	tulp3_46	3	3	3	3	3	3	3
A-4	2	ZNF423	tulp3_46	3	3	3	3	3	3	3
B-2	2	ZNF423	tulp3_46	3	3	3	3	3	3	3
B-4	2	ZNF423	tulp3_46	3	3	3	3	3	3	3
B-5	2	ZNF423	tulp3_46	3	3	3	3	3	3	3
BB-10	2	ZNF423	tulp3_46	2	3	3	2	3	3	2.6
E-3	2	ZNF423	tulp3_46	3	3	2	3	2	3	2.6
EE-5	2	ZNF423	tulp3_46	3	3	3	3	3	3	3
F-2	2	ZNF423	tulp3_46	3	3	3	2	3	3	2.8
F-4	2	ZNF423	tulp3_46	3	2	3	2	3	3	2.6
J-1	2	ZNF423	tulp3_46	2	3	3	3	2	3	2.6
J-5	2	ZNF423	tulp3_46	3	3	3	3	3	3	3
L-3	2	ZNF423	tulp3_46	3	3	3	3	3	3	3
AA-9	2	ZNF423	tulp3_47	1	1	1	1	1	1	1
CC-1	2	ZNF423	tulp3_47	1	1	2	1	1	1	1.2
DD-9	2	ZNF423	tulp3_47	1	1	2	1	2	1	1.4
E-9	2	ZNF423	tulp3_47	1	1	2	1	2	1	1.4
EE-10	2	ZNF423	tulp3_47	1	1	2	1	1	1	1.2
EE-3	2	ZNF423	tulp3_47	1	1	2	1	2	1	1.4
FF-3	2	ZNF423	tulp3_47	1	1	1	1	1	1	1
I-4	2	ZNF423	tulp3_47	1	1	1	1	1	1	1
O-10	2	ZNF423	tulp3_47	1	1	1	1	1	1	1
O-6	2	ZNF423	tulp3_47	1	1	1	1	1	1	1
Q-4	2	ZNF423	tulp3_47	1	1	1	1	2	1	1.2
R-10	2	ZNF423	tulp3_47	1	2	1	1	2	1	1.4
R-3	2	ZNF423	tulp3_47	1	1	1	1	1	1	1
S-4	2	ZNF423	tulp3_47	1	1	2	1	1	1	1.2
T-9	2	ZNF423	tulp3_47	1	1	1	1	2	1	1.2
V-2	2	ZNF423	tulp3_47	1	2	1	1	1	1	1.2
V-6	2	ZNF423	tulp3_47	1	1	1	1	1	1	1
V-8	2	ZNF423	tulp3_47	1	1	1	1	1	1	1
X-3	2	ZNF423	tulp3_47	1	1	1	1	1	1	1
X-8	2	ZNF423	tulp3_47	1	1	1	1	1	1	1
Y-2	2	ZNF423	tulp3_47	1	2	1	1	1	1	1.2
FF-10	2	ZNF423	tulp3_47	1	2	2	NA	1	1.5	1.5
A-7	2	ZNF423	tulp3_47	3	2	2	2	2	2	2.2
AA-10	2	ZNF423	tulp3_47	2	2	2	2	2	2	2
AA-3	2	ZNF423	tulp3_47	2	2	2	2	2	2	2
B-9	2	ZNF423	tulp3_47	2	2	2	2	2	2	2
C-4	2	ZNF423	tulp3_47	1	2	2	2	2	2	1.8
C-7	2	ZNF423	tulp3_47	1	2	2	1	2	2	1.6
C-9	2	ZNF423	tulp3_47	2	2	2	2	2	2	2
CC-10	2	ZNF423	tulp3_47	2	2	2	2	2	2	2
D-3	2	ZNF423	tulp3_47	2	2	2	2	2	2	2
D-6	2	ZNF423	tulp3_47	2	2	2	2	2	2	2
DD-1	2	ZNF423	tulp3_47	2	2	2	2	2	2	2
E-5	2	ZNF423	tulp3_47	2	2	2	2	2	2	2
E-7	2	ZNF423	tulp3_47	3	2	2	2	2	2	2.2
EE-1	2	ZNF423	tulp3_47	2	2	2	2	2	2	2
FF-4	2	ZNF423	tulp3_47	2	2	2	2	2	2	2
FF-7	2	ZNF423	tulp3_47	2	2	2	2	2	2	2
G-1	2	ZNF423	tulp3_47	2	2	2	2	2	2	2
G-10	2	ZNF423	tulp3_47	2	2	3	2	3	2	2.4
GG-1	2	ZNF423	tulp3_47	2	2	2	2	2	2	2
GG-10	2	ZNF423	tulp3_47	2	3	2	2	2	2	2.2
GG-3	2	ZNF423	tulp3_47	2	2	2	2	2	2	2
GG-6	2	ZNF423	tulp3_47	2	2	2	2	2	2	2
H-5	2	ZNF423	tulp3_47	2	2	2	2	2	2	2
H-9	2	ZNF423	tulp3_47	2	2	2	2	2	2	2
HH-5	2	ZNF423	tulp3_47	2	2	2	2	2	2	2
HH-8	2	ZNF423	tulp3_47	2	2	2	2	2	2	2
II-7	2	ZNF423	tulp3_47	2	2	2	2	2	2	2
J-9	2	ZNF423	tulp3_47	2	2	2	2	2	2	2
K-2	2	ZNF423	tulp3_47	2	2	2	2	2	2	2
K-5	2	ZNF423	tulp3_47	2	2	2	2	2	2	2
K-7	2	ZNF423	tulp3_47	2	2	2	2	2	2	2
L-6	2	ZNF423	tulp3_47	1	2	2	1	2	2	1.6
M-5	2	ZNF423	tulp3_47	2	2	2	2	2	2	2
M-6	2	ZNF423	tulp3_47	2	2	2	2	2	2	2
N-1	2	ZNF423	tulp3_47	2	2	2	2	2	2	2
N-4	2	ZNF423	tulp3_47	2	2	2	2	2	2	2
O-1	2	ZNF423	tulp3_47	2	2	2	1	2	2	1.8
P-3	2	ZNF423	tulp3_47	2	2	2	2	2	2	2
P-8	2	ZNF423	tulp3_47	2	2	2	2	2	2	2
Q-1	2	ZNF423	tulp3_47	2	3	2	2	2	2	2.2
Q-5	2	ZNF423	tulp3_47	2	2	2	2	2	2	2
R-2	2	ZNF423	tulp3_47	2	2	2	2	2	2	2
R-5	2	ZNF423	tulp3_47	2	2	2	2	2	2	2
R-6	2	ZNF423	tulp3_47	2	2	2	2	2	2	2
S-2	2	ZNF423	tulp3_47	2	2	2	1	1	2	1.6
S-8	2	ZNF423	tulp3_47	2	2	2	1	1	2	1.6
T-7	2	ZNF423	tulp3_47	2	2	2	2	2	2	2
U-1	2	ZNF423	tulp3_47	2	2	2	2	2	2	2
U-5	2	ZNF423	tulp3_47	3	2	2	2	2	2	2.2
U-8	2	ZNF423	tulp3_47	2	2	2	2	2	2	2
U-9	2	ZNF423	tulp3_47	2	2	2	2	2	2	2
V-9	2	ZNF423	tulp3_47	2	2	2	2	2	2	2
W-10	2	ZNF423	tulp3_47	2	2	2	2	2	2	2
W-3	2	ZNF423	tulp3_47	2	2	2	2	2	2	2
W-5	2	ZNF423	tulp3_47	2	2	3	2	2	2	2.2
W-8	2	ZNF423	tulp3_47	2	2	2	2	2	2	2
X-5	2	ZNF423	tulp3_47	1	2	2	1	2	2	1.6
Y-4	2	ZNF423	tulp3_47	2	2	2	1	2	2	1.8
Y-6	2	ZNF423	tulp3_47	2	2	2	1	1	2	1.6
Z-1	2	ZNF423	tulp3_47	2	2	2	2	2	2	2
Z-3	2	ZNF423	tulp3_47	2	2	2	2	2	2	2
Z-5	2	ZNF423	tulp3_47	2	2	2	1	2	2	1.8
A-6	2	ZNF423	tulp3_47	3	3	3	3	3	3	3
AA-5	2	ZNF423	tulp3_47	3	3	3	3	3	3	3
B-3	2	ZNF423	tulp3_47	3	2	3	3	3	3	2.8
C-1	2	ZNF423	tulp3_47	3	2	3	2	3	3	2.6
E-2	2	ZNF423	tulp3_47	3	2	3	3	2	3	2.6
F-3	2	ZNF423	tulp3_47	3	3	3	2	3	3	2.8
HH-1	2	ZNF423	tulp3_47	3	3	3	3	3	3	3
HH-9	2	ZNF423	tulp3_47	3	3	3	3	3	3	3
II-5	2	ZNF423	tulp3_47	3	3	3	3	3	3	3
P-4	2	ZNF423	tulp3_47	2	2	3	3	3	3	2.6
Q-6	2	ZNF423	tulp3_47	3	3	3	3	3	3	3
S-10	2	ZNF423	tulp3_47	2	3	3	2	3	3	2.6
T-3	2	ZNF423	tulp3_47	3	3	3	3	3	3	3
Y-1	2	ZNF423	tulp3_47	3	3	3	2	2	3	2.6
